# Supplementary material for: PAPST, a User Friendly and Powerful Java Platform for ChIP-Seq Peak Co-Localization Analysis and Beyond
Source: PLoS One. 2015 May 13;10(5):e0127285. doi: 10.1371/journal.pone.0127285 (PMC4430287; doi:10.1371/journal.pone.0127285)
Supplement: S1 Table — The data presented in this table provides an example of the gene assignment function of PAPST. (CSV) [file pone.0127285.s002.csv]

Feature_Number	Location	Gene_name	Gene_accession	Gene_Location	distance_to_tss
0	chr10:3873583-3873883	Plekhg1	NM_001033253	chr10:3872666-3967302	1067
1	chr10:3891682-3892309	Plekhg1	NM_001033253	chr10:3872666-3967302	19329
2	chr10:3949249-3949627	Mthfd1l	NM_001170785	chr10:3973074-4167081	23636
3	chr10:4242234-4242645	Akap12	NM_031185	chr10:4266328-4359471	23889
4	chr10:4243565-4243943	Akap12	NM_031185	chr10:4266328-4359471	22574
5	chr10:4254370-4254819	Akap12	NM_031185	chr10:4266328-4359471	11734
6	chr10:4333205-4333753	Zbtb2	NM_001033466	chr10:4367073-4388108	54629
7	chr10:4375157-4375663	Zbtb2	NM_001033466	chr10:4367073-4388108	12698
8	chr10:4492966-4493341	Ccdc170	NM_001195672	chr10:4509871-4561111	16718
9	chr10:6624024-6624170	Oprm1	NM_001039652	chr10:6788600-7038209	164503
10	chr10:6788646-6788969	Oprm1	NM_001039652	chr10:6788600-7038209	207
11	chr10:7589738-7590120	Lrp11	NM_172784	chr10:7589799-7625477	130
12	chr10:7662694-7663387	A630066F11Rik	NR_030698	chr10:7663370-7664623	330
13	chr10:8055156-8055579	Tab2	NM_138667	chr10:7905647-7956123	99244
14	chr10:8235162-8235602	Tab2	NM_138667	chr10:7905647-7956123	279259
15	chr10:8717203-8717511	Sash1	NM_175155	chr10:8722218-8886070	168713
16	chr10:8889246-8889838	Sash1	NM_175155	chr10:8722218-8886070	3472
17	chr10:9085525-9085863	Sash1	NM_175155	chr10:8722218-8886070	199624
18	chr10:9801655-9801946	Stxbp5	NM_001081344	chr10:9755546-9901040	99240
19	chr10:9803070-9803467	Stxbp5	NM_001081344	chr10:9755546-9901040	97772
20	chr10:11149349-11149712	Shprh	NM_001077707	chr10:11149429-11215273	101
21	chr10:11263530-11263856	Fbxo30	NM_027968	chr10:11281329-11297969	17636
22	chr10:11280766-11281131	Fbxo30	NM_027968	chr10:11281329-11297969	381
23	chr10:11491918-11492282	Epm2a	NM_010146	chr10:11343444-11457477	148656
24	chr10:12572692-12573117	Utrn	NM_011682	chr10:12382187-12861735	288831
25	chr10:12608631-12609080	Utrn	NM_011682	chr10:12382187-12861735	252880
26	chr10:12614384-12614928	Utrn	NM_011682	chr10:12382187-12861735	247079
27	chr10:12615848-12616170	Utrn	NM_011682	chr10:12382187-12861735	245726
28	chr10:12868889-12869229	Utrn	NM_011682	chr10:12382187-12861735	7324
29	chr10:13014106-13014474	Sf3b5	NM_175102	chr10:13008449-13009183	5841
30	chr10:13552896-13553350	Pex3	NM_001164195	chr10:13523841-13553142	19
31	chr10:13661393-13661841	Pex3	NM_001164195	chr10:13523841-13553142	108475
32	chr10:13690877-13691101	Pex3	NM_001164195	chr10:13523841-13553142	137847
33	chr10:13964768-13965117	Hivep2	NM_010437	chr10:13966378-14151378	1436
34	chr10:14016512-14016985	Hivep2	NM_010437	chr10:13966378-14151378	50370
35	chr10:15263278-15263678	Nmbr	NM_008703	chr10:14760288-14770556	503190
36	chr10:17579424-17579818	Cited2	NM_010828	chr10:17723227-17725674	143606
37	chr10:18185838-18186201	Ect2l	NM_001195036	chr10:18129021-18210890	24871
38	chr10:18634365-18634769	Hebp2	NM_019487	chr10:18540122-18546076	88491
39	chr10:18661855-18662196	D10Bwg1379e	NM_001033258	chr10:18588010-18743758	81733
40	chr10:18844402-18844994	Perp	NM_022032	chr10:18845070-18857072	372
41	chr10:19208100-19208575	Gm20139	NR_038022	chr10:19167237-19207947	41100
42	chr10:19404354-19404678	Olig3	NM_053008	chr10:19356538-19358604	47978
43	chr10:20030578-20031044	Map3k5	NM_008580	chr10:19934525-20142750	96286
44	chr10:20264483-20264955	Mir6413	NR_105840	chr10:20297580-20297688	32969
45	chr10:20285963-20286663	Mir6413	NR_105840	chr10:20297580-20297688	11375
46	chr10:20379009-20379262	Mtfr2	NM_027930	chr10:20347818-20361669	31317
47	chr10:21042925-21043263	Ahi1	NM_001177776	chr10:21040819-21080429	2275
48	chr10:21101836-21102522	Myb	NM_001198914	chr10:21124929-21160984	58805
49	chr10:21109717-21110244	Myb	NM_001198914	chr10:21124929-21160984	51004
50	chr10:21624628-21624912	1700020N01Rik	NR_027968	chr10:21593144-21622375	31626
51	chr10:21746042-21746500	Gm5420	NR_045843	chr10:21690844-21693978	55427
52	chr10:21845528-21846211	Sgk1	NM_001161845	chr10:21882183-21999902	36314
53	chr10:21982209-21982558	Sgk1	NM_001161847	chr10:21978671-21999902	3712
54	chr10:21988373-21988921	Sgk1	NM_001161848	chr10:21986103-21999902	2544
55	chr10:22142246-22143308	E030030I06Rik	NM_001254744	chr10:22113049-22149270	6493
56	chr10:22149291-22149662	E030030I06Rik	NM_001254744	chr10:22113049-22149270	206
57	chr10:23195350-23195677	Eya4	NM_010167	chr10:23104167-23349903	154390
58	chr10:23198216-23198699	Eya4	NM_010167	chr10:23104167-23349903	151446
59	chr10:23812967-23813500	Slc18b1	NM_183116	chr10:23796985-23827968	16248
60	chr10:24269791-24270081	Moxd1	NM_021509	chr10:24223516-24302783	46420
61	chr10:24590542-24590925	Ctgf	NM_010217	chr10:24595441-24598682	4708
62	chr10:24797008-24797466	Enpp3	NM_134005	chr10:24773813-24836195	38958
63	chr10:24834640-24835082	Enpp3	NM_134005	chr10:24773813-24836195	1334
64	chr10:24869755-24870087	Med23	NM_001166416	chr10:24869985-24913529	64
65	chr10:25029190-25029805	Arg1	NM_007482	chr10:24915206-24927470	102027
66	chr10:25588455-25588936	Smlr1	NM_001195596	chr10:25527942-25536272	52423
67	chr10:25759033-25759278	4930401C15Rik	NR_045349	chr10:25779313-25837437	78282
68	chr10:25874822-25875201	Mir680-3	NR_030449	chr10:25867369-25894505	19494
69	chr10:26082165-26082455	Tmem200a	NM_029881	chr10:25991185-26079052	3258
70	chr10:26493042-26493332	L3mbtl3	NM_172787	chr10:26275451-26375185	118002
71	chr10:26609069-26609333	Gm8709	NR_033633	chr10:26673445-26674651	65450
72	chr10:27994398-27994740	Ptprk	NM_008983	chr10:28074819-28597397	80250
73	chr10:28232284-28232639	Ptprk	NM_008983	chr10:28074819-28597397	157642
74	chr10:28541612-28541953	Themis	NM_178666	chr10:28668394-28882749	126612
75	chr10:28636098-28636559	Themis	NM_178666	chr10:28668394-28882749	32066
76	chr10:29594942-29595288	Rspo3	NM_028351	chr10:29453106-29535867	59248
77	chr10:29877489-29877855	Cenpw	NM_001109747	chr10:30196008-30200540	322868
78	chr10:29932332-29932549	Cenpw	NM_001109747	chr10:30196008-30200540	268100
79	chr10:30200158-30200654	Cenpw	NM_001109747	chr10:30196008-30200540	134
80	chr10:30618140-30618655	Hint3	NM_025798	chr10:30608206-30618366	31
81	chr10:30627589-30628058	Hint3	NM_025798	chr10:30608206-30618366	9457
82	chr10:30640799-30641172	Ncoa7	NM_001111267	chr10:30645581-30655867	14882
83	chr10:30773240-30773549	Ncoa7	NM_172495	chr10:30645581-30803107	29713
84	chr10:30803026-30803388	Ncoa7	NM_172495	chr10:30645581-30803107	100
85	chr10:31456869-31457103	Tpd52l1	NM_009413	chr10:31332379-31445921	11065
86	chr10:33796232-33796650	Gm4794	NM_001101452	chr10:33766423-33782115	14326
87	chr10:33797617-33797917	Gm4794	NM_001101452	chr10:33766423-33782115	15652
88	chr10:34019445-34019911	Rwdd1	NM_025614	chr10:33996554-34019616	62
89	chr10:34033874-34034215	Trappc3l	NM_001162937	chr10:34037596-34109815	3552
90	chr10:34127485-34127872	Fam26f	NM_175449	chr10:34126066-34127972	294
91	chr10:34206721-34207092	Dse	NM_172508	chr10:34151392-34207551	645
92	chr10:34233895-34234368	Dse	NM_172508	chr10:34151392-34207551	26580
93	chr10:34418434-34418853	Nt5dc1	NM_176968	chr10:34303611-34418528	115
94	chr10:34887513-34888082	Frk	NM_001159544	chr10:34483399-34611230	404398
95	chr10:36304789-36305094	Hs3st5	NM_001081208	chr10:36506806-36834394	201865
96	chr10:36611499-36612031	Hs3st5	NM_001081208	chr10:36506806-36834394	104959
97	chr10:36973911-36974657	Hdac2	NM_008229	chr10:36974543-37001888	259
98	chr10:37102762-37103101	Marcks	NM_008538	chr10:37133242-37138926	35995
99	chr10:37378012-37378324	Marcks	NM_008538	chr10:37133242-37138926	239242
100	chr10:37505952-37506263	Marcks	NM_008538	chr10:37133242-37138926	367181
101	chr10:39106920-39107228	Fam229b	NM_183254	chr10:39118807-39133895	26821
102	chr10:39133771-39134281	Tube1	NM_028006	chr10:39134022-39151058	4
103	chr10:39592396-39592877	Traf3ip2	NM_134000	chr10:39612933-39655307	20297
104	chr10:39650258-39650692	Traf3ip2	NM_134000	chr10:39612933-39655307	37542
105	chr10:40212391-40212865	Rpf2	NM_001042556	chr10:40223245-40246979	34351
106	chr10:40258421-40259072	Gtf3c6	NM_026113	chr10:40249202-40257665	1081
107	chr10:40349047-40349296	Cdk19	NM_001291816	chr10:40349307-40483818	136
108	chr10:40882998-40883390	Cdc40	NM_027879	chr10:40831621-40883143	51
109	chr10:41401077-41401373	Zbtb24	NM_153398	chr10:41450357-41465582	49132
110	chr10:41435225-41435504	Zbtb24	NM_153398	chr10:41450357-41465582	14993
111	chr10:41464632-41464949	Mical1	NM_138315	chr10:41476313-41487030	11523
112	chr10:41467336-41467786	Mical1	NM_138315	chr10:41476313-41487030	8752
113	chr10:41519037-41519877	Cd164	NM_016898	chr10:41519499-41531042	42
114	chr10:41883779-41884162	Sesn1	NM_001013370	chr10:41887438-41908436	3468
115	chr10:42031053-42031378	Armc2	NM_001034858	chr10:41914989-42018382	12833
116	chr10:42678742-42679186	Ostm1	NM_172416	chr10:42678915-42702462	49
117	chr10:42800953-42801444	Sec63	NM_153055	chr10:42761495-42832514	39703
118	chr10:43221273-43221736	Pdss2	NM_001168289	chr10:43221485-43464882	19
119	chr10:43477450-43478195	Bend3	NM_199028	chr10:43479139-43515417	1317
120	chr10:43540613-43541096	1700021F05Rik	NM_026411	chr10:43525120-43540994	140
121	chr10:43551660-43552043	1700021F05Rik	NM_026411	chr10:43525120-43540994	10857
122	chr10:43742536-43743115	1700027J07Rik	NR_040581	chr10:43746157-43765836	3332
123	chr10:43901337-43901702	Qrsl1	NM_001081054	chr10:43874189-43901736	217
124	chr10:43939066-43939438	Rtn4ip1	NM_130892	chr10:43901806-43947862	37446
125	chr10:44391683-44392362	Mir1929	NR_035450	chr10:44359675-44359768	32347
126	chr10:44468713-44469146	Prdm1	NM_007548	chr10:44437174-44458687	10242
127	chr10:44721718-44722059	Prdm1	NM_007548	chr10:44437174-44458687	263201
128	chr10:44945220-44945591	Prep	NM_011156	chr10:45067213-45158995	121808
129	chr10:45121777-45122035	Prep	NM_011156	chr10:45067213-45158995	54693
130	chr10:45193534-45193962	Popdc3	NM_024286	chr10:45289304-45318450	95556
131	chr10:45263663-45263977	Popdc3	NM_024286	chr10:45289304-45318450	25484
132	chr10:45288434-45288683	Popdc3	NM_024286	chr10:45289304-45318450	746
133	chr10:46733826-46734079	Snord14c	NR_028276	chr10:46244748-46244770	489204
134	chr10:47517785-47518221	Snord14c	NR_028276	chr10:46244748-46244770	1273255
135	chr10:47631308-47631751	Snord14c	NR_028276	chr10:46244748-46244770	1386781
136	chr10:48293423-48293561	C130030K03Rik	NR_046212	chr10:49093680-49095843	802351
137	chr10:50184455-50184598	Grik2	NM_001111268	chr10:49099462-49788754	395772
138	chr10:51238016-51238497	Gp49a	NM_008147	chr10:51480611-51486329	242355
139	chr10:51957320-51957682	Vgll2	NM_153786	chr10:52022685-52028471	65184
140	chr10:52022410-52022832	Vgll2	NM_153786	chr10:52022685-52028471	64
141	chr10:52273749-52274439	Dcbld1	NM_025705	chr10:52233618-52321377	40476
142	chr10:52284756-52285185	Dcbld1	NM_025705	chr10:52233618-52321377	51352
143	chr10:52704422-52705030	Slc35f1	NM_178675	chr10:52690500-53111622	14226
144	chr10:52896684-52897123	Slc35f1	NM_178675	chr10:52690500-53111622	206403
145	chr10:53230952-53231253	Gm19395	NR_038015	chr10:53280269-53283687	49167
146	chr10:53596754-53596989	Asf1a	NM_025541	chr10:53596960-53609215	89
147	chr10:54074151-54074607	Man1a	NM_008548	chr10:53906032-54075796	1417
148	chr10:55215055-55215394	Msl3l2	NM_001163833	chr10:56106916-56116880	891692
149	chr10:56106735-56107225	Msl3l2	NM_001163833	chr10:56106916-56116880	64
150	chr10:56228515-56228868	Tbc1d32	NM_001033385	chr10:56014293-56228689	2
151	chr10:56374156-56374647	Gja1	NM_010288	chr10:56377299-56390419	2898
152	chr10:56406829-56407244	Gja1	NM_010288	chr10:56377299-56390419	29737
153	chr10:57210618-57210998	4930467K11Rik	NR_045353	chr10:57478382-57486353	275545
154	chr10:57492111-57492530	Hsf2	NM_008297	chr10:57486384-57513143	5936
155	chr10:57532121-57532585	Serinc1	NM_019760	chr10:57515774-57532529	176
156	chr10:58224404-58225029	Dux	NM_001081954	chr10:58230650-58232675	7959
157	chr10:58231751-58232071	Dux	NM_001081954	chr10:58230650-58232675	764
158	chr10:58358254-58358622	Lims1	NM_201242	chr10:58371453-58424691	13015
159	chr10:58532021-58532603	Ccdc138	NM_001162956	chr10:58497936-58576244	34376
160	chr10:59253805-59254168	Sowahc	NM_172939	chr10:59221921-59226433	32065
161	chr10:59323001-59323477	P4ha1	NM_011030	chr10:59323295-59373304	56
162	chr10:59558472-59559153	Mcu	NM_001033259	chr10:59446983-59616692	57880
163	chr10:59865079-59865613	Dnajb12	NM_019965	chr10:59879590-59898016	14244
164	chr10:59957966-59958308	Ddit4	NM_029083	chr10:59949674-59951770	6367
165	chr10:59974118-59974650	Ddit4	NM_029083	chr10:59949674-59951770	22614
166	chr10:60002487-60003297	Ascc1	NM_026937	chr10:60002804-60099990	88
167	chr10:60141626-60142130	Mir6906	NR_105871	chr10:60126775-60126833	15103
168	chr10:60240574-60240920	Chst3	NM_016803	chr10:60181527-60219260	21487
169	chr10:60277492-60277873	Psap	NM_001146122	chr10:60277627-60302600	55
170	chr10:61146159-61146510	Sgpl1	NM_009163	chr10:61098641-61147665	1331
171	chr10:61315364-61315711	Prf1	NM_011073	chr10:61297835-61304263	17702
172	chr10:61415700-61416377	Nodal	NM_013611	chr10:61417971-61425337	1933
173	chr10:61475617-61476200	Lrrc20	NM_153542	chr10:61475832-61582228	76
174	chr10:61599611-61600067	Npffr1	NM_001177511	chr10:61595483-61626385	4356
175	chr10:61928888-61929669	Col13a1	NM_007731	chr10:61838497-61979108	49830
176	chr10:62258476-62258808	Tacr2	NM_009314	chr10:62252437-62265990	6205
177	chr10:62449643-62450113	Supv3l1	NM_181423	chr10:62429377-62449693	185
178	chr10:62476852-62477554	Vps26a	NM_001113355	chr10:62454842-62486598	9395
179	chr10:62590258-62590555	Ddx21	NM_019553	chr10:62580246-62602298	11892
180	chr10:62792205-62792714	Ccar1	NM_026201	chr10:62743927-62792368	91
181	chr10:63089373-63089859	Atoh7	NM_016864	chr10:63100155-63100605	10539
182	chr10:63182375-63182680	Mypn	NM_182992	chr10:63115794-63203952	21425
183	chr10:63237262-63237562	Herc4	NM_030114	chr10:63243796-63317881	6384
184	chr10:64090123-64090592	Lrrtm3	NM_178678	chr10:63928496-64090255	102
185	chr10:64736610-64736935	Lrrtm3	NM_178678	chr10:63928496-64090255	646517
186	chr10:66839936-66840322	LOC102634101	NR_110511	chr10:67005074-67041326	164945
187	chr10:66896921-66897457	LOC102634101	NR_110511	chr10:67005074-67041326	107885
188	chr10:66920448-66920827	LOC102634101	NR_110511	chr10:67005074-67041326	84437
189	chr10:66968682-66968879	LOC102634101	NR_110511	chr10:67005074-67041326	36294
190	chr10:66983243-66983668	LOC102634101	NR_110511	chr10:67005074-67041326	21619
191	chr10:67003202-67003593	LOC102634101	NR_110511	chr10:67005074-67041326	1677
192	chr10:67083555-67084343	Reep3	NM_178606	chr10:67009188-67096988	13039
193	chr10:67100182-67101270	Reep3	NM_178606	chr10:67009188-67096988	3738
194	chr10:67458748-67459294	Egr2	NM_010118	chr10:67537868-67542188	78847
195	chr10:68115006-68115524	Rtkn2	NM_001081346	chr10:67979597-68043864	135668
196	chr10:68137330-68137954	Arid5b	NM_023598	chr10:68095592-68278726	141084
197	chr10:68283041-68283574	Arid5b	NM_023598	chr10:68095592-68278726	4581
198	chr10:68541531-68541883	1700040L02Rik	NM_028491	chr10:68430955-68541875	168
199	chr10:69217655-69217920	Rhobtb1	NM_001252638	chr10:69213193-69291784	4594
200	chr10:69398803-69399208	Cdk1	NM_007659	chr10:69336634-69352912	46093
201	chr10:70325452-70325959	Slc16a9	NM_025807	chr10:70245275-70285951	80430
202	chr10:70359490-70359984	Fam13c	NM_001143777	chr10:70440667-70558732	80930
203	chr10:71310220-71310679	Ube2d1	NM_145420	chr10:71254979-71285262	25187
204	chr10:71448169-71448897	Ipmk	NM_027184	chr10:71347792-71385885	100741
205	chr10:71738270-71738689	1700049L16Rik	NR_003644	chr10:71979884-71980690	242211
206	chr10:73039411-73039835	A330049N07Rik	NR_040646	chr10:72973302-73086705	47082
207	chr10:74848222-74848725	Gnaz	NM_010311	chr10:74967230-75015877	118757
208	chr10:75157336-75157593	Specc1l	NM_153406	chr10:75212072-75312400	54608
209	chr10:75283887-75284197	Adora2a	NM_009630	chr10:75316876-75334792	32834
210	chr10:75872801-75873313	Mif	NM_010798	chr10:75859352-75860250	12807
211	chr10:75881826-75882294	Derl3	NM_024440	chr10:75893397-75895941	11337
212	chr10:76045259-76045834	Zfp280b	NM_177475	chr10:76032611-76042969	12935
213	chr10:76067719-76068127	Zfp280b	NM_177475	chr10:76032611-76042969	35312
214	chr10:76185194-76185574	Mir678	NR_030443	chr10:76207325-76207409	22025
215	chr10:76409255-76409604	1700094J05Rik	NR_040580	chr10:76389014-76401507	20415
216	chr10:76836752-76837261	Col6a1	NM_009933	chr10:76708791-76726044	110962
217	chr10:77097027-77097411	Col18a1	NM_001109991	chr10:77052178-77113705	16486
218	chr10:77131483-77131910	Col18a1	NM_001109991	chr10:77052178-77113705	17991
219	chr10:77622099-77622352	Ube2g2	NM_019803	chr10:77622320-77645990	95
220	chr10:77978258-77978833	1810043G02Rik	NM_026431	chr10:77978649-77985438	104
221	chr10:78009158-78009499	Pfkl	NM_008826	chr10:77986948-78009796	468
222	chr10:78260387-78260698	Trappc10	NM_001081055	chr10:78186725-78244642	15900
223	chr10:78366205-78366552	Agpat3	NM_053014	chr10:78271562-78351700	14678
224	chr10:78372635-78373149	Agpat3	NM_053014	chr10:78271562-78351700	21192
225	chr10:78391104-78391507	Mir6907	NR_105872	chr10:78408474-78408545	17240
226	chr10:78574541-78575277	Ilvbl	NM_173751	chr10:78574499-78584502	410
227	chr10:79840637-79841198	Ptbp1	NM_008956	chr10:79854431-79864435	13514
228	chr10:80045893-80046149	Gpx4	NR_110342	chr10:80047165-80056439	1144
229	chr10:80050825-80051957	Gpx4	NM_008162	chr10:80053487-80056439	2096
230	chr10:80248934-80249719	Ndufs7	NM_029272	chr10:80249451-80256792	125
231	chr10:80645041-80645339	Btbd2	NM_145361	chr10:80642616-80657071	11881
232	chr10:81037026-81037589	Slc39a3	NM_134135	chr10:81028539-81033912	3395
233	chr10:81082323-81082661	Thop1	NM_022653	chr10:81070082-81082360	12410
234	chr10:81114299-81114674	Map2k2	NM_023138	chr10:81105946-81124697	8540
235	chr10:81510465-81510730	S1pr4	NM_010102	chr10:81497744-81500137	10460
236	chr10:82127751-82128149	AU041133	NM_001163064	chr10:82128012-82153065	62
237	chr10:82354408-82354802	Zfp938	NM_001105557	chr10:82224855-82241275	113330
238	chr10:82571604-82571746	1190007I07Rik	NM_001135569	chr10:82619850-82623228	51553
239	chr10:82738967-82739295	Nfyb	NM_010914	chr10:82748699-82764141	25010
240	chr10:82745337-82745669	Nfyb	NM_010914	chr10:82748699-82764141	18638
241	chr10:82809356-82809687	1700028I16Rik	NR_038042	chr10:82812122-82824242	2601
242	chr10:83346119-83346482	Slc41a2	NM_177388	chr10:83231138-83337817	8483
243	chr10:83539716-83540010	A230046K03Rik	NM_001033375	chr10:83543940-83596473	4077
244	chr10:83543717-83544031	A230046K03Rik	NM_001033375	chr10:83543940-83596473	66
245	chr10:84417969-84418365	Nuak1	NM_001004363	chr10:84371318-84440471	22304
246	chr10:84554654-84554980	C330046G13Rik	NR_040658	chr10:84547416-84553338	1479
247	chr10:84621991-84622575	Polr3b	NM_027423	chr10:84622436-84727178	153
248	chr10:84631221-84631499	Polr3b	NM_027423	chr10:84622436-84727178	8924
249	chr10:84708107-84708586	Rfx4	NM_001024918	chr10:84756047-84906536	47701
250	chr10:84836169-84836548	Rfx4	NM_027689	chr10:84838147-84906538	1789
251	chr10:84862870-84863310	Rfx4	NM_027689	chr10:84838147-84906538	24943
252	chr10:84910753-84911279	Ric8b	NM_183172	chr10:84917612-85018337	6596
253	chr10:84913127-84913544	Ric8b	NM_183172	chr10:84917612-85018337	4277
254	chr10:85071640-85072227	Fhl4	NM_010214	chr10:85097018-85102495	30562
255	chr10:85209050-85209637	Cry1	NM_007771	chr10:85131699-85185054	24289
256	chr10:85451543-85452020	Btbd11	NM_028709	chr10:85386813-85660292	64968
257	chr10:85467284-85467821	Btbd11	NM_028709	chr10:85386813-85660292	80739
258	chr10:85473294-85473559	Btbd11	NM_028709	chr10:85386813-85660292	86613
259	chr10:85539302-85540387	Btbd11	NM_001017525	chr10:85598410-85660292	58566
260	chr10:85957574-85958026	Rtcb	NM_145422	chr10:85938636-85957793	7
261	chr10:86022233-86022725	Fbxo7	NM_153195	chr10:86021928-86048328	551
262	chr10:86338092-86338582	Timp3	NM_011595	chr10:86300411-86349505	37926
263	chr10:86685254-86685612	1810014B01Rik	NR_015572	chr10:86685526-86689954	93
264	chr10:86769808-86770176	Nt5dc3	NM_175331	chr10:86779004-86838389	9012
265	chr10:87927215-87927700	Tyms-ps	NR_000040	chr10:87966670-87968017	39213
266	chr10:88547668-88547979	Chpt1	NM_001146690	chr10:88472812-88503970	43853
267	chr10:88672034-88672547	Spic	NM_011461	chr10:88675269-88683023	10733
268	chr10:88684866-88685374	Spic	NM_011461	chr10:88675269-88683023	2097
269	chr10:89470598-89471434	Gas2l3	NM_001079876	chr10:89408822-89443967	27049
270	chr10:89535835-89536344	Nr1h4	NM_001163504	chr10:89454233-89533622	2467
271	chr10:89731993-89732433	Actr6	NM_025914	chr10:89711972-89732295	82
272	chr10:90709572-90709981	Anks1b	NM_001177396	chr10:90576690-90972984	133086
273	chr10:90863877-90864230	Apaf1	NM_001042558	chr10:90989310-91082743	218690
274	chr10:91033972-91034326	Apaf1	NM_001042558	chr10:90989310-91082743	48594
275	chr10:91082738-91083071	Ikbip	NM_027078	chr10:91083038-91102613	134
276	chr10:91123764-91124271	Slc25a3	NM_133668	chr10:91116577-91123963	54
277	chr10:92163249-92163517	Rmst	NR_028262	chr10:92081745-92165178	1795
278	chr10:92400685-92401005	Gm20757	NR_046027	chr10:92171300-92375373	25472
279	chr10:93364410-93364861	Gm17745	NR_038014	chr10:93336231-93348879	28404
280	chr10:93432506-93432741	Lta4h	NM_008517	chr10:93453395-93484896	20772
281	chr10:93490484-93490931	Hal	NM_010401	chr10:93488767-93516743	1940
282	chr10:93819603-93820093	Usp44	NM_001206851	chr10:93831554-93858087	11706
283	chr10:93928964-93929309	Mir331	NR_029764	chr10:93963767-93963863	34727
284	chr10:94172628-94172992	Nr2c1	NM_011629	chr10:94147930-94197214	24880
285	chr10:94183993-94184292	Ndufa12	NM_025551	chr10:94199008-94220948	14866
286	chr10:94198884-94199203	Ndufa12	NM_025551	chr10:94199008-94220948	35
287	chr10:95220553-95221016	Cradd	NM_009950	chr10:95174745-95324097	103313
288	chr10:95331133-95331453	2310039L15Rik	NR_045337	chr10:95336275-95363216	4982
289	chr10:95354102-95354437	2310039L15Rik	NR_045337	chr10:95336275-95363216	17994
290	chr10:95415414-95415856	Socs2	NM_001168656	chr10:95411489-95415484	151
291	chr10:95439469-95439937	5730420D15Rik	NR_045339	chr10:95417374-95428640	22329
292	chr10:95456080-95456628	5730420D15Rik	NR_045339	chr10:95417374-95428640	38980
293	chr10:95461047-95461619	Mrpl42	NM_026065	chr10:95480805-95501927	40594
294	chr10:95514489-95515012	Ube2n	NM_080560	chr10:95515161-95545658	411
295	chr10:95623193-95623664	Nudt4	NM_027722	chr10:95547006-95564167	59261
296	chr10:95642989-95643320	Nudt4	NM_027722	chr10:95547006-95564167	78987
297	chr10:95719343-95719844	Nudt4	NM_027722	chr10:95547006-95564167	155426
298	chr10:95761864-95762219	Eea1	NM_001001932	chr10:95940662-96045518	178621
299	chr10:95883646-95884237	Eea1	NM_001001932	chr10:95940662-96045518	56721
300	chr10:95891582-95891931	Eea1	NM_001001932	chr10:95940662-96045518	48906
301	chr10:96309024-96309368	4930459C07Rik	NR_110448	chr10:96226206-96248708	82990
302	chr10:99353526-99353801	Dusp6	NM_026268	chr10:99263230-99267489	90433
303	chr10:100066085-100066360	Kitl	NM_013598	chr10:100015823-100100412	50399
304	chr10:100111282-100111685	Kitl	NM_013598	chr10:100015823-100100412	95660
305	chr10:103323441-103323786	Slc6a15	NM_175328	chr10:103367807-103419379	44194
306	chr10:103346770-103347155	Slc6a15	NM_175328	chr10:103367807-103419379	20845
307	chr10:103368994-103369439	Slc6a15	NM_175328	chr10:103367807-103419379	1409
308	chr10:106006161-106006521	Ccdc59	NM_025602	chr10:105841478-105847510	164863
309	chr10:107488822-107489464	Myf5	NM_008656	chr10:107482907-107486134	3009
310	chr10:108250614-108251114	Pawr	NM_054056	chr10:108332188-108414391	81324
311	chr10:108286574-108287385	Pawr	NM_054056	chr10:108332188-108414391	45209
312	chr10:108403336-108403864	Pawr	NM_054056	chr10:108332188-108414391	71412
313	chr10:108732384-108732696	Gm5136	NM_203660	chr10:108699043-108700160	32380
314	chr10:109521715-109522135	Nav3	NM_001081035	chr10:109683438-110000219	478294
315	chr10:110854709-110855045	1700020G17Rik	NR_045979	chr10:110801173-110896507	41630
316	chr10:110890549-110890896	1700020G17Rik	NR_045979	chr10:110801173-110896507	5785
317	chr10:110977323-110977769	Zdhhc17	NM_172554	chr10:110941779-111010066	32520
318	chr10:111117176-111117625	Osbpl8	NM_001003717	chr10:111164801-111297247	47401
319	chr10:111496249-111496617	Gm5176	NR_033603	chr10:111500787-111501345	4354
320	chr10:111574170-111574461	4933440J02Rik	NR_045344	chr10:111586718-111594273	19958
321	chr10:111592476-111592827	4933440J02Rik	NR_045344	chr10:111586718-111594273	1622
322	chr10:111854209-111854817	Gm20758	NR_046029	chr10:111854520-111874376	19863
323	chr10:111972558-111973274	Krr1	NM_178610	chr10:111972694-111988430	222
324	chr10:115468847-115469385	Zfc3h1	NM_001033261	chr10:115384958-115432771	84158
325	chr10:115863763-115864172	Tspan8	NM_001168680	chr10:115817283-115849893	46684
326	chr10:116370982-116371438	Kcnmb4os1	NR_028107	chr10:116418120-116421235	46910
327	chr10:116512499-116512938	Kcnmb4	NM_021452	chr10:116417867-116473523	39195
328	chr10:116562015-116562500	Cnot2	NM_028082	chr10:116485160-116581511	19254
329	chr10:116679347-116679685	1700030O20Rik	NR_045345	chr10:116723066-116729177	49661
330	chr10:116898857-116899279	Myrfl	NM_001033333	chr10:116776544-116896879	2189
331	chr10:116934636-116935016	Rab3ip	NM_001003950	chr10:116905783-116950380	15554
332	chr10:117167029-117167409	Frs2	NM_177798	chr10:117070126-117148474	18745
333	chr10:117738643-117739150	Slc35e3	NM_029875	chr10:117733677-117746358	7462
334	chr10:117838929-117839321	Rap1b	NM_024457	chr10:117814596-117845974	6849
335	chr10:117862085-117862394	Rap1b	NM_024457	chr10:117814596-117845974	16265
336	chr10:117869914-117870224	Rap1b	NM_024457	chr10:117814596-117845974	24095
337	chr10:117896380-117896647	4933411E08Rik	NR_045342	chr10:117925458-117948307	28945
338	chr10:117953079-117953535	4933411E08Rik	NR_045342	chr10:117925458-117948307	27849
339	chr10:118044761-118045246	Mdm1	NM_001162905	chr10:118141786-118168999	96783
340	chr10:118125619-118126138	Mdm1	NM_001162905	chr10:118141786-118168999	15908
341	chr10:118461038-118461605	Ifng	NM_008337	chr10:118441046-118445892	20275
342	chr10:120114306-120114775	Helb	NM_080446	chr10:120083607-120112965	1575
343	chr10:120171318-120171909	Irak3	NM_028679	chr10:120141653-120201537	29924
344	chr10:120208488-120208823	Tmbim4	NM_026617	chr10:120208825-120224897	170
345	chr10:120604574-120604911	Hmga2	NM_010441	chr10:120361274-120476935	127807
346	chr10:120890665-120890905	Msrb3	NM_177092	chr10:120781100-120898971	8186
347	chr10:121334617-121334878	Tbc1d30	NM_029057	chr10:121263819-121311189	23558
348	chr10:121454886-121455422	Rassf3	NM_138956	chr10:121410350-121476250	21096
349	chr10:121626383-121626828	Xpot	NM_001081056	chr10:121587379-121626316	289
350	chr10:121742326-121742748	BC048403	NM_173022	chr10:121739936-121752859	2601
351	chr10:121899762-121900139	Srgap1	NM_001242411	chr10:121780990-122047315	147365
352	chr10:122507756-122508004	Avpr1a	NM_016847	chr10:122448498-122453453	59382
353	chr10:122678553-122678952	Ppm1h	NM_001110218	chr10:122678761-122945793	9
354	chr10:122839365-122839513	Mirlet7i	NR_029527	chr10:122985639-122985724	146285
355	chr10:122999369-122999678	Mirlet7i	NR_029527	chr10:122985639-122985724	13799
356	chr10:123013417-123013915	Mirlet7i	NR_029527	chr10:122985639-122985724	27942
357	chr10:124468273-124468424	4930503E24Rik	NR_028310	chr10:124469073-124524488	725
358	chr10:125389525-125389859	Slc16a7	NM_011391	chr10:125227484-125328535	61157
359	chr10:125725802-125726139	Lrig3	NM_177152	chr10:125966218-126015359	240248
360	chr10:125902703-125903048	Lrig3	NM_177152	chr10:125966218-126015359	63343
361	chr10:125949095-125949558	Lrig3	NM_177152	chr10:125966218-126015359	16892
362	chr10:126905620-126906132	Xrcc6bp1	NM_026858	chr10:126868427-126901371	4505
363	chr10:126971787-126972331	Ctdsp2	NM_001113470	chr10:126978716-126999975	6657
364	chr10:127211450-127211850	Pip4k2c	NM_054097	chr10:127197066-127211622	28
365	chr10:127225213-127225571	Pip4k2c	NM_054097	chr10:127197066-127211622	13770
366	chr10:127509070-127509856	Ndufa4l2	NM_001098789	chr10:127514938-127517156	5475
367	chr10:127576376-127576780	Nxph4	NM_183297	chr10:127525472-127534559	42019
368	chr10:127907436-127907910	Sdr9c7	NM_027301	chr10:127898534-127911759	9139
369	chr10:127945419-127945921	Sdr9c7	NM_027301	chr10:127898534-127911759	47136
370	chr10:128077861-128078344	Atp5b	NM_016774	chr10:128083306-128090388	5204
371	chr10:128187069-128187610	Rbms2	NM_001039080	chr10:128129469-128180297	7042
372	chr10:128232678-128232959	Timeless	NM_001136082	chr10:128232062-128252941	756
373	chr10:128303000-128303452	Pan2	NM_001252327	chr10:128303334-128321358	108
374	chr10:128441759-128442249	Mir8105	NR_106183	chr10:128458679-128458768	16675
375	chr10:128547550-128548081	Zc3h10	NM_134003	chr10:128543564-128547744	71
376	chr10:128696148-128696626	Rab5b	NM_177411	chr10:128677182-128696268	119
377	chr10:128777506-128777952	Mmp19	NM_001164197	chr10:128790909-128800824	13180
378	chr10:130293702-130294086	Neurod4	NM_007501	chr10:130268151-130280240	13654
379	chr11:3100235-3100651	Pisd-ps1	NR_003517	chr11:3124020-3131944	23577
380	chr11:3100911-3102484	Pisd-ps1	NR_003517	chr11:3124020-3131944	22323
381	chr11:3102645-3105077	Pisd-ps1	NR_003517	chr11:3124020-3131944	20159
382	chr11:3140699-3147403	Pisd-ps1	NR_003517	chr11:3124020-3131944	20031
383	chr11:3190875-3195204	Sfi1	NM_030207	chr11:3131849-3193463	424
384	chr11:3198803-3200229	Eif4enif1	NM_001166548	chr11:3202352-3244588	2836
385	chr11:3292760-3293215	Patz1	NM_001253691	chr11:3290456-3309083	2531
386	chr11:3514414-3515016	Selm	NM_053267	chr11:3514701-3517351	14
387	chr11:3578236-3578715	Smtn	NM_001284429	chr11:3517521-3539292	39183
388	chr11:3771281-3771635	Osbp2	NM_152818	chr11:3703730-3863903	92445
389	chr11:4441030-4441478	Hormad2	NM_029458	chr11:4346382-4441082	172
390	chr11:4622742-4623338	Gm11961	NR_027798	chr11:4620274-4627766	4726
391	chr11:4895056-4895579	Thoc5	NM_172438	chr11:4895342-4928865	25
392	chr11:5098832-5099545	Rhbdd3	NM_177370	chr11:5099272-5106100	84
393	chr11:5563009-5563324	Ankrd36	NM_023816	chr11:5569683-5689337	6517
394	chr11:5741143-5741541	Urgcp	NM_178623	chr11:5713416-5741176	166
395	chr11:5761855-5762419	2210015D19Rik	NR_015577	chr11:5762149-5784710	12
396	chr11:5837728-5838305	Polm	NM_017401	chr11:5827859-5838016	0
397	chr11:5924117-5924336	Gck	NM_001287386	chr11:5900820-5915135	9091
398	chr11:5943026-5943289	Gck	NM_010292	chr11:5900822-5950081	6924
399	chr11:5955389-5955783	Ykt6	NM_019661	chr11:5955757-5967781	171
400	chr11:6068141-6068554	Camk2b	NM_001174053	chr11:5969665-6065748	2599
401	chr11:6199994-6200451	Nudcd3	NM_173748	chr11:6105691-6200451	229
402	chr11:6267610-6267972	Ddx56	NM_026538	chr11:6257544-6267729	62
403	chr11:6388674-6389641	Zmiz2	NM_001005867	chr11:6395124-6406162	5967
404	chr11:6528511-6528935	Gm11974	NR_045893	chr11:6525590-6528760	37
405	chr11:6625831-6626254	Tbrg4	NM_134011	chr11:6615597-6626067	25
406	chr11:6895154-6895576	Adcy1	NM_009622	chr11:7063488-7178505	168123
407	chr11:7533244-7533717	Igfbp3	NM_008343	chr11:7206090-7213923	319557
408	chr11:7582410-7582550	Igfbp3	NM_008343	chr11:7206090-7213923	368557
409	chr11:8147710-8148133	Tns3	NM_001083587	chr11:8431651-8664535	516614
410	chr11:8569238-8569762	Tns3	NM_001083587	chr11:8431651-8664535	95035
411	chr11:8575697-8576192	Tns3	NM_001083587	chr11:8431651-8664535	88591
412	chr11:8754563-8755045	Tns3	NM_001083587	chr11:8431651-8664535	90269
413	chr11:8985748-8985949	Hus1	NM_008316	chr11:8993141-9011137	25289
414	chr11:9116966-9117327	Upp1	NM_001159401	chr11:9118007-9136170	861
415	chr11:9570250-9570567	Abca13	NM_178259	chr11:9191941-9684259	378467
416	chr11:10337802-10338168	Vwc2	NM_177033	chr11:11114015-11263526	776030
417	chr11:11098263-11098725	Vwc2	NM_177033	chr11:11114015-11263526	15521
418	chr11:11684916-11685311	Ikzf1	NM_009578	chr11:11686212-11772926	1099
419	chr11:11769040-11769395	Fignl1	NM_001163359	chr11:11800287-11808962	39745
420	chr11:11776834-11777218	Fignl1	NM_001163359	chr11:11800287-11808962	31936
421	chr11:11809320-11809852	Fignl1	NM_001163359	chr11:11800287-11808962	624
422	chr11:11828859-11829830	Fignl1	NM_001163359	chr11:11800287-11808962	20382
423	chr11:11881353-11881606	Ddc	NM_016672	chr11:11814100-11890408	8929
424	chr11:12025615-12026211	Grb10	NM_001177629	chr11:11930498-12027971	2058
425	chr11:12467200-12467747	Cobl	NM_001282993	chr11:12236675-12464960	2513
426	chr11:16412731-16413043	Sec61g	NM_001109972	chr11:16501637-16508484	95597
427	chr11:16951215-16951623	Fbxo48	NM_176982	chr11:16951409-16954772	10
428	chr11:17883135-17883686	Etaa1	NM_026576	chr11:17938748-17953875	70465
429	chr11:17953274-17953680	Etaa1	NM_026576	chr11:17938748-17953875	398
430	chr11:18173060-18173319	Etaa1	NM_026576	chr11:17938748-17953875	219314
431	chr11:18371322-18371622	Etaa1	NM_026576	chr11:17938748-17953875	417597
432	chr11:18913307-18913620	Meis1	NM_001193271	chr11:18880427-19018969	105506
433	chr11:19074043-19074524	4933406G16Rik	NR_046037	chr11:19065274-19075740	9009
434	chr11:19619636-19619925	Spred2	NM_033523	chr11:19924441-20022597	304661
435	chr11:19811812-19812125	Spred2	NM_033523	chr11:19924441-20022597	112473
436	chr11:19849716-19850233	Spred2	NM_033523	chr11:19924441-20022597	74467
437	chr11:19875575-19876042	Spred2	NM_033523	chr11:19924441-20022597	48633
438	chr11:20059749-20060205	Actr2	NM_146243	chr11:20062303-20112951	52974
439	chr11:20112924-20113422	Actr2	NM_146243	chr11:20062303-20112951	222
440	chr11:20164364-20164624	Rab1	NM_008996	chr11:20201601-20226856	37107
441	chr11:20230901-20231609	Cep68	NM_172260	chr11:20227036-20249424	18169
442	chr11:20320558-20321106	Slc1a4	NM_018861	chr11:20302179-20332713	11881
443	chr11:20477258-20477898	Sertad2	NM_021372	chr11:20543252-20653023	65674
444	chr11:20633613-20634064	Sertad2	NM_001038625	chr11:20631976-20653023	1862
445	chr11:21010916-21011235	Peli1	NM_023324	chr11:21091323-21150327	80248
446	chr11:21634620-21634881	Wdpcp	NM_145425	chr11:21572280-21898686	62470
447	chr11:21988522-21988922	Otx1	NM_011023	chr11:21994763-22001651	12929
448	chr11:22479849-22480222	Tmem17	NM_153596	chr11:22512282-22519231	32247
449	chr11:22620781-22621430	Tmem17	NM_153596	chr11:22512282-22519231	108823
450	chr11:23067692-23068183	Fam161a	NM_028672	chr11:23013386-23023741	54551
451	chr11:23255776-23256192	Xpo1	NM_134014	chr11:23256040-23297597	56
452	chr11:23329380-23329726	Usp34	NM_001190401	chr11:23306894-23490560	22659
453	chr11:23666061-23666593	Pus10	NM_028304	chr11:23665975-23732876	352
454	chr11:24266910-24267273	Bcl11a	NM_001159290	chr11:24080694-24173558	186397
455	chr11:25437269-25437598	4933427E13Rik	NR_045853	chr11:25326106-25367137	111327
456	chr11:25994150-25994526	Mir6372	NR_105791	chr11:26202239-26202348	207901
457	chr11:26026991-26027440	Mir6372	NR_105791	chr11:26202239-26202348	175024
458	chr11:26103812-26104123	Mir6372	NR_105791	chr11:26202239-26202348	98272
459	chr11:26370242-26370621	Fancl	NM_001277273	chr11:26387083-26471883	16652
460	chr11:27800070-27800375	Ccdc85a	NM_181577	chr11:28385683-28584324	784102
461	chr11:28075581-28076014	Ccdc85a	NM_181577	chr11:28385683-28584324	508527
462	chr11:29022398-29022772	Pnpt1	NM_027869	chr11:29130750-29161828	108165
463	chr11:29130531-29130957	Pnpt1	NM_027869	chr11:29130750-29161828	6
464	chr11:29373275-29374004	Ccdc88a	NM_176841	chr11:29374171-29510808	532
465	chr11:29526125-29526490	Mtif2	NM_133767	chr11:29526396-29545447	89
466	chr11:29597176-29597575	Rps27a	NM_001033865	chr11:29545841-29548040	49335
467	chr11:29636692-29637083	Rtn4	NM_194054	chr11:29692897-29744414	56010
468	chr11:29693667-29694174	Rtn4	NM_194051	chr11:29693773-29744414	147
469	chr11:29749023-29749466	Rtn4	NM_024226	chr11:29718562-29744414	30682
470	chr11:29883052-29883467	4931440F15Rik	NM_176829	chr11:29822394-29825668	57591
471	chr11:30177180-30177619	Sptbn1	NM_009260	chr11:30106842-30198257	20858
472	chr11:30198151-30198629	Sptbn1	NM_009260	chr11:30106842-30198257	133
473	chr11:30491794-30492389	4930505A04Rik	NM_001100394	chr11:30426005-30471829	20262
474	chr11:30649005-30649455	Acyp2	NM_029344	chr11:30505991-30649396	166
475	chr11:30750271-30750827	Psme4	NM_134013	chr11:30771774-30880361	21225
476	chr11:31847237-31847482	D630024D03Rik	NR_102312	chr11:31800687-31824547	22812
477	chr11:31870248-31870762	Cpeb4	NM_001290676	chr11:31870939-31935635	434
478	chr11:31949009-31949351	4930524B15Rik	NM_026262	chr11:31965632-31979651	16452
479	chr11:32834958-32835615	Smim23	NM_027050	chr11:32820375-32824594	10692
480	chr11:33179893-33180176	Npm1	NM_008722	chr11:33152497-33163206	16828
481	chr11:33527289-33527735	Ranbp17	NM_023146	chr11:33211793-33513746	13766
482	chr11:33544184-33544740	Ranbp17	NM_023146	chr11:33211793-33513746	30716
483	chr11:34297664-34298081	Fam196b	NM_001025382	chr11:34314821-34422640	16949
484	chr11:34430827-34431284	Fam196b	NM_001025382	chr11:34314821-34422640	116234
485	chr11:34494633-34494982	Fam196b	NM_001025382	chr11:34314821-34422640	179986
486	chr11:34544582-34544992	Fam196b	NM_001025382	chr11:34314821-34422640	229966
487	chr11:34681945-34682346	Dock2	NM_033374	chr11:34226820-34783905	101760
488	chr11:34738850-34739312	Dock2	NM_033374	chr11:34226820-34783905	44824
489	chr11:34872464-34872788	Spdl1	NM_027411	chr11:34809184-34833641	38985
490	chr11:35788441-35788744	Mir103-1	NR_029754	chr11:35782395-35782481	6197
491	chr11:35801408-35801720	Fbll1	NM_001004147	chr11:35797379-35798884	2680
492	chr11:35840134-35840682	Rars	NM_025936	chr11:35808380-35834528	5880
493	chr11:36458784-36459217	Wwc1	NM_170779	chr11:35839177-35980089	478911
494	chr11:36553378-36553747	Tenm2	NM_011856	chr11:36006655-36944241	390679
495	chr11:37768188-37768514	Gm12130	NR_040295	chr11:38491547-38520045	751694
496	chr11:38121236-38121534	Gm12130	NR_040295	chr11:38491547-38520045	398660
497	chr11:39596599-39596866	Gm12130	NR_040295	chr11:38491547-38520045	1076687
498	chr11:39678592-39679036	Mat2b	NM_134017	chr11:40679313-40692682	1013868
499	chr11:40660918-40661265	Mat2b	NM_134017	chr11:40679313-40692682	31591
500	chr11:43385088-43385312	Mir146	NR_029558	chr11:43374396-43374461	10739
501	chr11:43952180-43952589	Adra1b	NM_001284381	chr11:43774604-43901237	51147
502	chr11:44470381-44470890	Ublcp1	NM_024475	chr11:44454570-44470548	87
503	chr11:44683144-44683390	Ebf1	NM_001290711	chr11:44618099-45008096	65168
504	chr11:44709199-44709574	Ebf1	NM_001290711	chr11:44618099-45008096	91287
505	chr11:44746603-44747225	Ebf1	NM_001290711	chr11:44618099-45008096	128815
506	chr11:44841749-44842048	Ebf1	NM_001290711	chr11:44618099-45008096	223799
507	chr11:44863749-44864511	Ebf1	NM_001290711	chr11:44618099-45008096	246031
508	chr11:44900520-44900835	Gm12159	NR_045100	chr11:45102865-45116928	216251
509	chr11:45795518-45796072	F630206G17Rik	NR_045876	chr11:45808082-45842878	12287
510	chr11:46020210-46020662	Adam19	NM_001291890	chr11:46054501-46147347	34065
511	chr11:46056766-46057036	Adam19	NM_001291891	chr11:46055983-46147347	918
512	chr11:46068700-46069159	Adam19	NM_001291891	chr11:46055983-46147347	12946
513	chr11:46165959-46166442	Nipal4	NM_172524	chr11:46148154-46166359	159
514	chr11:46255355-46255616	Fndc9	NM_177075	chr11:46235556-46239871	19929
515	chr11:46289100-46289383	Cyfip2	NM_133769	chr11:46193848-46312358	23117
516	chr11:46675808-46676045	Timd2	NM_001161356	chr11:46668959-46690357	14431
517	chr11:47640641-47641032	Sgcd	NM_011891	chr11:46978782-47379302	261534
518	chr11:48000686-48000940	Mir6380	NR_105801	chr11:47739591-48074583	73770
519	chr11:48697193-48697698	Gnb2l1	NM_008143	chr11:48800359-48806241	102914
520	chr11:48787062-48787522	Gnb2l1	NM_008143	chr11:48800359-48806241	13067
521	chr11:48807109-48807563	Snord95	NR_028564	chr11:48803138-48803206	4198
522	chr11:48871286-48871817	Irgm1	NM_008326	chr11:48865248-48871346	205
523	chr11:49243688-49243988	Mgat1	NM_010794	chr11:49244190-49263024	352
524	chr11:49343188-49343322	Olfr1390	NM_147065	chr11:49340533-49341469	2722
525	chr11:49636541-49636979	Scgb3a1	NM_170727	chr11:49663594-49665118	26834
526	chr11:49806128-49806531	Gfpt2	NM_013529	chr11:49794154-49838620	12175
527	chr11:49846269-49846677	Mapk9	NM_207692	chr11:49846750-49886421	277
528	chr11:50008249-50008650	Rnf130	NM_001290750	chr11:50025330-50125719	16881
529	chr11:50280044-50280449	Maml1	NM_175334	chr11:50255634-50292336	12090
530	chr11:50325327-50325840	Canx	NM_001110500	chr11:50293956-50325673	90
531	chr11:50391076-50391775	Hnrnph1	NM_021510	chr11:50377718-50386528	13707
532	chr11:50552010-50552280	Adamts2	NM_175643	chr11:50602084-50807573	49939
533	chr11:50915561-50916104	Zfp2	NM_001044699	chr11:50898711-50916161	329
534	chr11:51219847-51220186	5133400J02Rik	NR_110444	chr11:51189832-51220418	402
535	chr11:51635716-51636143	Rmnd5b	NM_025346	chr11:51623672-51635896	33
536	chr11:51703659-51703974	0610009B22Rik	NM_025319	chr11:51685384-51688634	15182
537	chr11:51734190-51734643	Sec24a	NM_175255	chr11:51692262-51756834	22418
538	chr11:51763510-51763796	Sar1b	NM_025535	chr11:51763662-51791953	9
539	chr11:51858553-51858955	Jade2	NM_199299	chr11:51813455-51857481	1273
540	chr11:51967238-51968005	Cdkn2aipnl	NM_029976	chr11:51967630-51977336	9
541	chr11:52286307-52286710	Tcf7	NM_009331	chr11:52252603-52282571	3937
542	chr11:52340147-52340568	Vdac1	NM_011694	chr11:52361114-52389396	20757
543	chr11:52359660-52360098	Vdac1	NM_011694	chr11:52361114-52389396	1235
544	chr11:52604757-52605103	Fstl4	NM_177059	chr11:52764705-53187347	159775
545	chr11:53146332-53146616	Gm11186	NR_046047	chr11:53111450-53120056	26418
546	chr11:53202936-53203332	Gm11186	NR_046047	chr11:53111450-53120056	83078
547	chr11:53469974-53470318	Sowaha	NM_183173	chr11:53476577-53480195	10049
548	chr11:53707116-53707580	Rad50	NM_009012	chr11:53649518-53707319	29
549	chr11:54139927-54140761	P4ha2	NM_011031	chr11:54100923-54131667	39421
550	chr11:54311958-54312460	Acsl6	NM_001033599	chr11:54314902-54361539	2693
551	chr11:54839691-54840012	Lyrm7os	NR_040284	chr11:54819918-54824967	19933
552	chr11:54860586-54860985	Lyrm7	NM_029327	chr11:54839288-54860591	194
553	chr11:54866192-54866582	Hint1	NM_008248	chr11:54866437-54870496	50
554	chr11:54882624-54882905	Hint1	NM_008248	chr11:54866437-54870496	16327
555	chr11:54971612-54971996	Tnip1	NM_001199276	chr11:54910786-54962940	8864
556	chr11:55097827-55098284	Gm2a	NM_010299	chr11:55097984-55113028	71
557	chr11:55946495-55947150	Nmur2	NM_153079	chr11:56024989-56040987	94165
558	chr11:56232780-56232927	Nmur2	NM_153079	chr11:56024989-56040987	191866
559	chr11:56708878-56709246	Gria1	NM_008165	chr11:57011617-57330244	302555
560	chr11:57952416-57952730	Larp1	NM_028451	chr11:58009063-58062032	56490
561	chr11:57970458-57970941	Larp1	NM_028451	chr11:58009063-58062032	38364
562	chr11:58002377-58002628	Larp1	NM_028451	chr11:58009063-58062032	6561
563	chr11:58102503-58103016	Cnot8	NM_026949	chr11:58104152-58118594	1393
564	chr11:58643411-58643705	Trim58	NM_001039047	chr11:58640464-58652404	3094
565	chr11:58903599-58904077	Zfp39	NM_011758	chr11:58888152-58904225	387
566	chr11:58938695-58939353	Rnf187	NM_022423	chr11:58932287-58938906	118
567	chr11:59163247-59163828	Iba57	NM_173785	chr11:59155368-59163745	208
568	chr11:59227826-59228591	Arf1	NM_001130408	chr11:59211411-59228162	46
569	chr11:59243865-59244324	Arf1	NM_007476	chr11:59211411-59228267	15827
570	chr11:59449872-59450316	Jmjd4	NM_178659	chr11:59450044-59458567	50
571	chr11:59458852-59459278	Jmjd4	NM_178659	chr11:59450044-59458567	9021
572	chr11:59571822-59572073	Olfr222	NM_001011789	chr11:59570781-59571738	209
573	chr11:59838924-59839329	Cops3	NM_011991	chr11:59817803-59839767	641
574	chr11:60046397-60046736	Pemt	NM_001290011	chr11:59970613-60046489	77
575	chr11:60176509-60177313	Mir6921	NR_105886	chr11:60200537-60200617	23706
576	chr11:60385278-60385565	Atpaf2	NM_145427	chr11:60400623-60417099	31678
577	chr11:60416907-60417339	Gid4	NM_025757	chr11:60417144-60445277	21
578	chr11:60439662-60440149	Drg2	NM_021354	chr11:60454616-60468705	14711
579	chr11:60454220-60454667	Drg2	NM_021354	chr11:60454616-60468705	173
580	chr11:60537073-60537531	Alkbh5	NM_172943	chr11:60537682-60558512	380
581	chr11:60770789-60771085	Top3a	NM_009410	chr11:60740058-60777365	6428
582	chr11:60777110-60777751	Top3a	NM_009410	chr11:60740058-60777365	65
583	chr11:60922913-60923350	Map2k3os	NR_027800	chr11:60920940-60931867	8736
584	chr11:61361885-61362158	Slc47a1	NM_026183	chr11:61343399-61378075	16054
585	chr11:61529153-61529702	B9d1	NM_013717	chr11:61505171-61512927	24256
586	chr11:61809811-61810107	Ulk2	NM_013881	chr11:61775597-61855092	45133
587	chr11:62040096-62040435	Specc1	NM_001029936	chr11:62077023-62223013	36758
588	chr11:62051511-62051820	Specc1	NM_001029936	chr11:62077023-62223013	25358
589	chr11:62430433-62430834	Ncor1	NM_001252313	chr11:62316425-62438515	7882
590	chr11:62494669-62495124	Pigl	NM_001039536	chr11:62458459-62513900	36437
591	chr11:62510779-62511412	Cenpv	NM_028448	chr11:62524943-62539261	28166
592	chr11:62511459-62512258	Cenpv	NM_028448	chr11:62524943-62539261	27403
593	chr11:62550232-62550714	Ubb	NM_011664	chr11:62551503-62553212	1030
594	chr11:62551174-62551861	Ubb	NM_011664	chr11:62551503-62553212	14
595	chr11:62602641-62603115	2410006H16Rik	NR_030738	chr11:62602876-62604806	2
596	chr11:62648646-62649056	Mmgt2	NM_175002	chr11:62648663-62666359	188
597	chr11:63350197-63350496	Mir6354	NR_105772	chr11:62960060-63386069	35723
598	chr11:63454974-63455601	Mir6354	NR_105772	chr11:62960060-63386069	69218
599	chr11:63456413-63456709	Mir6354	NR_105772	chr11:62960060-63386069	70492
600	chr11:63533661-63533992	Mir6354	NR_105772	chr11:62960060-63386069	147757
601	chr11:63898048-63898431	Hs3st3b1	NM_018805	chr11:63884692-63922284	24045
602	chr11:63952733-63953065	Hs3st3b1	NM_018805	chr11:63884692-63922284	30615
603	chr11:64061712-64061932	Cox10	NM_178379	chr11:63962626-64079472	17650
604	chr11:64089623-64090116	2810001G20Rik	NR_033780	chr11:64079483-64083259	10386
605	chr11:65269903-65270267	Myocd	NM_145136	chr11:65176570-65269989	96
606	chr11:66304551-66305044	Dnah9	NM_001099633	chr11:65831323-66168551	136246
607	chr11:66966549-66967295	Gm12298	NR_033539	chr11:66905631-66947086	19836
608	chr11:67011636-67012016	Tmem220	NM_001291042	chr11:67025153-67035312	13327
609	chr11:67017715-67018435	Tmem220	NM_001291042	chr11:67025153-67035312	7078
610	chr11:67023975-67024310	Tmem220	NM_001291042	chr11:67025153-67035312	1011
611	chr11:67345663-67346184	Myh13	NM_001081250	chr11:67327102-67371502	18821
612	chr11:68348152-68348422	Ntn1	NM_008744	chr11:68209363-68386826	38539
613	chr11:68385218-68386015	Ntn1	NM_008744	chr11:68209363-68386826	1210
614	chr11:68393797-68394362	Ntn1	NM_008744	chr11:68209363-68386826	7253
615	chr11:69073261-69073816	Tmem107	NM_025838	chr11:69070808-69073293	2730
616	chr11:69258434-69258654	Gucy2e	NM_008192	chr11:69218116-69237022	21522
617	chr11:69340529-69341077	Chd3os	NR_027827	chr11:69340768-69342647	35
618	chr11:69581744-69582336	Trp53	NM_011640	chr11:69580358-69591873	1682
619	chr11:69632553-69633062	Fxr2	NM_011814	chr11:69632970-69653297	163
620	chr11:69662328-69662830	Mpdu1	NM_011900	chr11:69656703-69662642	63
621	chr11:69681691-69682209	Senp3	NM_030702	chr11:69673109-69681970	20
622	chr11:69715533-69715831	Tnfsf12Tnfsf13	NM_001159503	chr11:69682576-69696098	19584
623	chr11:69758044-69759428	Polr2a	NM_001291068	chr11:69733998-69758633	103
624	chr11:69787280-69787580	Chrnb1	NM_009601	chr11:69784035-69795937	8507
625	chr11:70363388-70363711	Alox15	NM_009660	chr11:70344146-70352031	11518
626	chr11:70982785-70983273	C1qbp	NM_007573	chr11:70977845-70983026	3
627	chr11:71502104-71502658	Nlrp1c-ps	NR_027858	chr11:71242429-71285232	217149
628	chr11:71597646-71597993	Wscd1	NM_177618	chr11:71750702-71789646	152883
629	chr11:72022404-72022687	Aipl1	NM_053245	chr11:72028721-72037509	14964
630	chr11:72214696-72215163	4930563E22Rik	NM_001163728	chr11:72215137-72218450	208
631	chr11:72420338-72421035	Smtnl2	NM_177776	chr11:72390113-72411713	8973
632	chr11:72576423-72577036	Spns3	NM_029932	chr11:72498155-72550246	26483
633	chr11:73047664-73047998	1200014J11Rik	NM_025818	chr11:73047866-73083579	35
634	chr11:73281535-73281999	Trpv3	NM_145099	chr11:73267619-73297200	14148
635	chr11:74548846-74549233	Rap1gap2	NM_001015046	chr11:74383482-74590158	41119
636	chr11:74649193-74649796	Cluh	NM_001081158	chr11:74649494-74670847	0
637	chr11:74720756-74721000	Pafah1b1	NR_037610	chr11:74673948-74723858	2980
638	chr11:75190185-75190582	Dph1	NM_144491	chr11:75177642-75190483	100
639	chr11:75486650-75487020	Prpf8	NM_138659	chr11:75486776-75509447	59
640	chr11:75510602-75511267	Rilp	NM_001029938	chr11:75510093-75513166	841
641	chr11:75531506-75531935	Slc43a2	NM_173388	chr11:75531693-75577572	27
642	chr11:75621439-75621899	Inpp5k	NM_008916	chr11:75631019-75648865	9350
643	chr11:75836224-75836456	Doc2b	NM_007873	chr11:75769089-75796057	40283
644	chr11:76179435-76179853	Vps53	NM_026664	chr11:76046225-76179630	14
645	chr11:76262653-76263103	Rnmtl1	NM_183263	chr11:76243735-76250622	19143
646	chr11:76287178-76287730	Rnmtl1	NM_183263	chr11:76243735-76250622	43719
647	chr11:76483140-76483569	Abr	NM_001291186	chr11:76416731-76468465	14889
648	chr11:76801892-76802226	Gosr1	NM_016810	chr11:76726601-76763555	38504
649	chr11:77680055-77680432	Nufip2	NM_001024205	chr11:77686138-77717966	5895
650	chr11:77685891-77686270	Nufip2	NM_001024205	chr11:77686138-77717966	58
651	chr11:77775809-77776320	Myo18a	NM_011586	chr11:77777234-77865988	1170
652	chr11:77893720-77894305	Pipox	NM_008952	chr11:77880614-77893872	140
653	chr11:77947943-77948318	Sez6	NM_021286	chr11:77930838-77979052	17292
654	chr11:78032092-78032432	Dhrs13	NM_183286	chr11:78032312-78037864	50
655	chr11:78188370-78188810	Rab34	NM_033475	chr11:78188747-78192193	157
656	chr11:78247624-78248238	Sdf2	NM_009143	chr11:78245745-78255496	2186
657	chr11:78400767-78401262	Slc13a2os	NR_003282	chr11:78394484-78405657	6530
658	chr11:78435805-78436346	Slc13a2	NM_022411	chr11:78397275-78422185	13890
659	chr11:78668687-78669011	Nlk	NM_008702	chr11:78567167-78697425	28576
660	chr11:79093496-79093797	Ksr1	NM_013571	chr11:79014800-79146354	52708
661	chr11:79278719-79279029	Wsb1	NM_019653	chr11:79239381-79254695	24179
662	chr11:79635928-79636350	Rab11fip4os1	NR_003283	chr11:79607078-79623163	12976
663	chr11:79646480-79647024	Rab11fip4os1	NR_003283	chr11:79607078-79623163	23589
664	chr11:79752294-79752782	Mir365-2	NR_029959	chr11:79726399-79726511	26139
665	chr11:79824172-79824587	Mir365-2	NR_029959	chr11:79726399-79726511	97980
666	chr11:79980436-79981035	Suz12	NM_001163018	chr11:79993105-80034123	12370
667	chr11:80132047-80133081	Tefm	NM_183275	chr11:80136677-80142153	9589
668	chr11:80142052-80142286	Tefm	NM_183275	chr11:80136677-80142153	16
669	chr11:80335602-80336154	Rhbdl3	NM_139228	chr11:80300911-80355986	34967
670	chr11:80377853-80378328	5730455P16Rik	NM_027472	chr11:80360491-80378015	75
671	chr11:80518465-80518873	Cdk5r1	NM_009871	chr11:80477045-80481179	41624
672	chr11:80818019-80818425	Tmem98	NM_029537	chr11:80810414-80822033	7808
673	chr11:81041566-81042111	Asic2	NM_007384	chr11:80880162-81152903	111065
674	chr11:81129456-81129728	Asic2	NM_007384	chr11:80880162-81152903	23311
675	chr11:81280143-81280500	Asic2	NM_007384	chr11:80880162-81152903	127418
676	chr11:81330939-81331402	Asic2	NM_007384	chr11:80880162-81152903	178267
677	chr11:81612986-81613585	1700071K01Rik	NM_001033765	chr11:81572501-81573539	39746
678	chr11:81616388-81616812	1700071K01Rik	NM_001033765	chr11:81572501-81573539	43061
679	chr11:81803682-81803992	5530401A14Rik	NR_038010	chr11:81860676-81894582	56839
680	chr11:81897753-81898115	5530401A14Rik	NR_038010	chr11:81860676-81894582	37258
681	chr11:82696559-82696914	Mir1928	NR_035449	chr11:82739746-82739769	43010
682	chr11:83017415-83017770	Slfn8	NM_001167743	chr11:83002157-83020722	3130
683	chr11:83271641-83272039	Slfn14	NM_001166028	chr11:83275111-83286726	14886
684	chr11:83291383-83291728	AA465934	NR_028363	chr11:83291698-83294637	143
685	chr11:83495551-83495939	Taf15	NM_027427	chr11:83473107-83506740	22638
686	chr11:83891516-83891708	Hnf1b	NM_001291269	chr11:83852959-83905917	38653
687	chr11:83947816-83948099	Ddx52	NM_030096	chr11:83942089-83963086	5868
688	chr11:83974383-83974889	Synrg	NM_194341	chr11:83964430-84044576	10206
689	chr11:84276987-84277475	Acaca	NM_133360	chr11:84195437-84401651	81794
690	chr11:84869737-84870443	Ggnbp2	NM_153144	chr11:84832360-84870738	648
691	chr11:85248068-85248444	D630032N06Rik	NR_028329	chr11:85235165-85238304	13091
692	chr11:86358101-86358470	Med13	NM_001080931	chr11:86265714-86357525	760
693	chr11:86409700-86409961	Mir467c	NR_030571	chr11:86415843-86520291	6013
694	chr11:86544682-86545284	Tubd1	NM_001199045	chr11:86544990-86567360	7
695	chr11:86701132-86701691	Ptrh2	NM_001098810	chr11:86684080-86692457	17331
696	chr11:86757307-86757912	Cltc	NM_001003908	chr11:86694652-86757492	117
697	chr11:86807499-86807892	Dhx40	NM_026191	chr11:86768848-86807660	35
698	chr11:87073969-87074319	Gdpd1	NM_025638	chr11:87033793-87074137	7
699	chr11:87086689-87086999	Smg8	NM_024262	chr11:87077731-87086777	67
700	chr11:87254224-87254721	Ppm1e	NM_177167	chr11:87226905-87358994	104522
701	chr11:87422834-87423469	Tex14	NM_001199293	chr11:87427590-87555823	4439
702	chr11:87443342-87443827	Tex14	NM_001199293	chr11:87427590-87555823	15994
703	chr11:87448930-87449212	Tex14	NM_001199293	chr11:87427590-87555823	21481
704	chr11:87471483-87471657	Tex14	NM_001199293	chr11:87427590-87555823	43980
705	chr11:87967608-87967923	Dynll2	NM_001168472	chr11:87979524-87986585	18820
706	chr11:88027579-88028023	Srsf1	NM_001078167	chr11:88047372-88053757	19571
707	chr11:88047459-88047819	Srsf1	NM_001078167	chr11:88047372-88053757	267
708	chr11:88170552-88170887	Cuedc1	NM_001172099	chr11:88169564-88194140	1155
709	chr11:88201913-88202573	Mrps23	NM_001291271	chr11:88204387-88211507	2144
710	chr11:88534330-88534707	Mir378b	NR_039545	chr11:88352772-88352864	181746
711	chr11:88561457-88561828	Msi2	NM_054043	chr11:88339381-88718229	156587
712	chr11:88583164-88583821	Msi2	NM_054043	chr11:88339381-88718229	134737
713	chr11:88670992-88671432	Msi2	NM_054043	chr11:88339381-88718229	47017
714	chr11:88689842-88690520	Msi2	NM_054043	chr11:88339381-88718229	28048
715	chr11:88968380-88968701	Gm15698	NR_003564	chr11:88964665-88966917	1623
716	chr11:88973788-88974378	Coil	NM_016706	chr11:88973934-88991613	149
717	chr11:89046041-89046430	Dgke	NM_019505	chr11:89037581-89060748	14513
718	chr11:89067948-89068415	Gm525	NM_001033266	chr11:89073840-89093064	5659
719	chr11:89635668-89636111	Ankfn1	NM_001080933	chr11:89421085-89538555	97334
720	chr11:90426003-90426357	Hlf	NM_172563	chr11:90336534-90390917	35263
721	chr11:91196898-91197298	Kif2b	NM_028547	chr11:91575285-91577555	380457
722	chr11:93968059-93968592	Nme1	NM_008704	chr11:93958924-93968521	196
723	chr11:94146702-94147089	Tob1	NM_009427	chr11:94211453-94215492	64558
724	chr11:94163025-94163570	Tob1	NM_009427	chr11:94211453-94215492	48156
725	chr11:94274211-94274493	Wfikkn2	NM_181819	chr11:94235951-94242579	31773
726	chr11:94957753-94958140	Hils1	NM_018792	chr11:94967660-94968456	9714
727	chr11:95103432-95103691	Dlx3	NM_010055	chr11:95120116-95125291	16555
728	chr11:95145711-95146197	Dlx4	NM_007867	chr11:95140446-95145801	153
729	chr11:95533660-95534101	Nxph3	NM_130858	chr11:95509845-95514565	19315
730	chr11:95704191-95704746	Zfp652os	NR_045780	chr11:95700105-95712754	8286
731	chr11:95768194-95768525	Zfp652	NM_201609	chr11:95749066-95764713	19293
732	chr11:95980702-95981436	Mir3063	NR_037223	chr11:95963291-95963383	17686
733	chr11:96052002-96052302	Ube2z	NM_172300	chr11:96047430-96065364	13212
734	chr11:96190046-96190520	Hoxb13	NM_008267	chr11:96194360-96196599	4077
735	chr11:96311574-96311905	Mir10a	NR_029784	chr11:96317164-96317274	5425
736	chr11:96622818-96623201	Snx11	NM_028965	chr11:96767548-96777555	154546
737	chr11:96697478-96697875	Snx11	NM_028965	chr11:96767548-96777555	79879
738	chr11:96780129-96780746	Snx11	NM_028965	chr11:96767548-96777555	2882
739	chr11:96822541-96823125	Nfe2l1	NM_001130454	chr11:96817413-96824013	1180
740	chr11:96929018-96929502	Prr15l	NM_146026	chr11:96929323-96935647	63
741	chr11:97310213-97310495	Mrpl45	NM_025927	chr11:97315715-97329920	5361
742	chr11:97315492-97315988	Mrpl45	NM_025927	chr11:97315715-97329920	25
743	chr11:97354359-97354991	Gpr179	NM_001081220	chr11:97332108-97352073	2602
744	chr11:97502772-97503209	4933428G20Rik	NM_001289118	chr11:97490782-97500340	2650
745	chr11:97635556-97635951	E130012A19Rik	NM_175332	chr11:97627386-97629716	6037
746	chr11:97662226-97662856	Mllt6	NM_139311	chr11:97663411-97685458	870
747	chr11:97745061-97745371	Mir8102	NR_106180	chr11:97744896-97745035	320
748	chr11:97766353-97766698	Cwc25	NM_026186	chr11:97745469-97766613	88
749	chr11:97781902-97782609	Rpl23	NM_022891	chr11:97777525-97782439	184
750	chr11:98086616-98086964	Stac2	NM_146028	chr11:98036623-98053462	33328
751	chr11:98202547-98202879	Cdk12	NM_001109628	chr11:98203304-98253540	591
752	chr11:98338624-98339141	Neurod2	NM_010895	chr11:98325416-98329645	9237
753	chr11:98794653-98795031	Msl1	NM_028722	chr11:98795768-98807859	926
754	chr11:98863380-98863821	Wipf2	NM_197940	chr11:98863597-98905578	3
755	chr11:99141359-99142004	Ccr7	NM_007719	chr11:99144198-99155077	13396
756	chr11:99244084-99244464	Krt222	NM_172946	chr11:99233097-99244067	207
757	chr11:99369304-99369659	Krt28	NM_027574	chr11:99365006-99374903	5422
758	chr11:99913737-99914087	Gm11565	NM_001126323	chr11:99914750-99915671	838
759	chr11:99937886-99938289	Krtap31-2	NM_001025244	chr11:99936290-99937225	1797
760	chr11:100234217-100234549	Krt16	NM_008470	chr11:100246090-100248902	14519
761	chr11:100544950-100545875	Ttc25	NM_028918	chr11:100545631-100572566	219
762	chr11:100559492-100559892	Ttc25	NM_028918	chr11:100545631-100572566	14061
763	chr11:100616343-100616698	Dnajc7	NM_019795	chr11:100582835-100620168	3648
764	chr11:100646354-100646593	Zfp385c	NM_177790	chr11:100626218-100650693	4220
765	chr11:100893425-100893974	Stat5a	NM_001164062	chr11:100860483-100885169	33216
766	chr11:101226367-101226682	Ezh1	NM_007970	chr11:101191114-101226450	74
767	chr11:101234043-101234522	Ezh1	NM_007970	chr11:101191114-101226450	7832
768	chr11:101253513-101253863	Vps25	NM_026776	chr11:101253706-101259547	18
769	chr11:101307681-101308090	Becn1	NM_019584	chr11:101288266-101302267	5618
770	chr11:101442104-101442593	Rpl27	NM_011289	chr11:101442244-101445596	104
771	chr11:101548418-101548838	Brca1	NM_009764	chr11:101488763-101551955	3327
772	chr11:101641962-101642223	Rdm1	NM_025654	chr11:101627948-101636081	14144
773	chr11:101681975-101682341	Arl4d	NM_025404	chr11:101665540-101667832	16618
774	chr11:101689819-101690105	Arl4d	NM_025404	chr11:101665540-101667832	24422
775	chr11:101772445-101772839	Etv4	NM_008815	chr11:101769741-101785310	12668
776	chr11:101785736-101786371	Etv4	NM_008815	chr11:101769741-101785310	743
777	chr11:101963957-101964481	Sost	NM_024449	chr11:101962457-101967015	2796
778	chr11:102156188-102156524	Tmem101	NM_029649	chr11:102152546-102156407	51
779	chr11:102267436-102268089	Asb16	NM_148953	chr11:102268822-102278061	1060
780	chr11:102329429-102329900	Ubtf	NM_011551	chr11:102304559-102319096	10568
781	chr11:102430086-102430494	Grn	NM_008175	chr11:102430321-102436809	31
782	chr11:102539780-102540088	Gpatch8	NM_001159492	chr11:102475915-102556158	16224
783	chr11:102556060-102556560	Gpatch8	NM_001159492	chr11:102475915-102556158	152
784	chr11:102819456-102819972	Gjc1	NM_001159383	chr11:102799477-102819686	28
785	chr11:102820514-102820919	Gjc1	NM_001159383	chr11:102799477-102819686	1030
786	chr11:102925005-102925335	Kif18b	NM_197959	chr11:102905518-102925124	46
787	chr11:103093768-103094191	Plcd3	NM_152813	chr11:103070295-103101658	7679
788	chr11:104600613-104601132	Itgb3	NM_016780	chr11:104607999-104670471	7127
789	chr11:105362837-105363112	Mrc2	NM_008626	chr11:105292645-105351145	70329
790	chr11:105678610-105678883	Tanc2	NM_181071	chr11:105589985-105929303	88761
791	chr11:105988887-105989131	Gm11651	NR_104047	chr11:105965606-105985694	3315
792	chr11:106065837-106066176	Taco1	NM_027346	chr11:106066106-106073612	100
793	chr11:106066624-106066974	Taco1	NM_027346	chr11:106066106-106073612	693
794	chr11:106612997-106613445	Tex2	NM_198292	chr11:106502138-106612930	291
795	chr11:106779080-106779728	Polg2	NR_027785	chr11:106768203-106779515	111
796	chr11:107113893-107114195	Bptf	NM_176850	chr11:107033080-107131922	17878
797	chr11:107198778-107199624	Nol11	NM_133702	chr11:107166660-107189381	9820
798	chr11:107352582-107353273	Pitpnc1	NM_145823	chr11:107207891-107470720	117793
799	chr11:107416620-107417049	Pitpnc1	NM_145823	chr11:107207891-107470720	53886
800	chr11:107435654-107436226	Pitpnc1	NM_145823	chr11:107207891-107470720	34780
801	chr11:107510994-107511452	Psmd12	NM_025894	chr11:107479527-107498036	31696
802	chr11:107686213-107686705	Cacng1	NM_007582	chr11:107703217-107716476	30017
803	chr11:108268952-108269384	Prkca	NM_011101	chr11:107933386-108343888	74720
804	chr11:109011545-109012205	Axin2	NM_015732	chr11:108920348-108950781	91527
805	chr11:109476167-109476595	Slc16a6	NM_001029842	chr11:109450855-109473596	2785
806	chr11:109611832-109612141	Wipi1	NM_145940	chr11:109573520-109611389	597
807	chr11:110781741-110782156	Kcnj16	NM_010604	chr11:110968032-111027967	186084
808	chr11:111043311-111043751	Kcnj16	NM_001252208	chr11:111023859-111027967	19672
809	chr11:111843647-111844162	Kcnj2	NM_008425	chr11:111066163-111076825	777741
810	chr11:112501859-112502234	BC006965	NR_024085	chr11:112663926-112711356	209310
811	chr11:112801479-112801796	Sox9	NM_011448	chr11:112782209-112787757	19428
812	chr11:112810927-112811506	Sox9	NM_011448	chr11:112782209-112787757	29007
813	chr11:112870491-112870990	Sox9	NM_011448	chr11:112782209-112787757	88531
814	chr11:112959481-112960167	Sox9	NM_011448	chr11:112782209-112787757	177615
815	chr11:113763456-113763957	Cdc42ep4	NM_001163346	chr11:113726849-113751815	11891
816	chr11:114129257-114129698	Sdk2	NM_172800	chr11:113780789-114065951	63526
817	chr11:114251706-114251939	1700092K14Rik	NR_045930	chr11:114198257-114199199	53565
818	chr11:114502481-114502866	4932435O22Rik	NR_027643	chr11:114413404-114448860	53813
819	chr11:115071078-115071547	Cd300e	NM_172050	chr11:115051916-115062038	9274
820	chr11:115187343-115187726	Tmem104	NM_001033393	chr11:115187486-115247025	48
821	chr11:115403427-115404043	Ict1	NM_026729	chr11:115403765-115410913	30
822	chr11:115455516-115456233	Slc16a5	NM_001080934	chr11:115462472-115474398	6598
823	chr11:115536350-115536760	Sumo2	NM_133354	chr11:115523108-115536230	325
824	chr11:115558800-115559279	Nup85	NM_001002929	chr11:115564443-115583924	5404
825	chr11:115604032-115604357	Mrps7	NM_025305	chr11:115604150-115607624	44
826	chr11:115832603-115832880	Llgl2	NM_001252532	chr11:115824057-115855780	8684
827	chr11:115933341-115933793	Recql5	NM_130454	chr11:115892594-115933492	75
828	chr11:116030066-116030793	Unk	NM_172569	chr11:116030315-116061214	114
829	chr11:116281864-116282452	Galr2	NM_010254	chr11:116280938-116283938	1220
830	chr11:116398350-116398616	Rnf157	NM_027258	chr11:116336344-116413032	14549
831	chr11:116852705-116853465	Srsf2	NM_011358	chr11:116849896-116853094	9
832	chr11:116970839-116971161	Mgat5b	NM_172948	chr11:116918862-116986944	52138
833	chr11:117000198-117000645	2810008D09Rik	NR_027059	chr11:117076782-117078955	76361
834	chr11:117146994-117147530	Sec14l1	NM_028777	chr11:117115171-117159268	32091
835	chr11:117413984-117414259	Sept9	NM_001113488	chr11:117332312-117362325	81809
836	chr11:117601161-117601515	2900041M22Rik	NR_015489	chr11:117611246-117613417	9908
837	chr11:117629881-117630218	2900041M22Rik	NR_015489	chr11:117611246-117613417	18803
838	chr11:117665227-117665527	Tnrc6c	NM_198022	chr11:117654288-117763441	11089
839	chr11:117933939-117934597	Socs3	NM_007707	chr11:117966086-117969366	35098
840	chr11:118007825-118008345	Mir6933	NR_105898	chr11:118002269-118002350	5816
841	chr11:118140680-118141139	Dnah17	NM_001167746	chr11:118021722-118129219	11690
842	chr11:118202423-118203013	Cyth1	NM_001112700	chr11:118164165-118212742	10024
843	chr11:118290149-118290575	Usp36	NM_001033528	chr11:118259652-118290244	118
844	chr11:118418940-118419450	Cant1	NM_001267592	chr11:118406288-118419118	77
845	chr11:118551582-118552093	Engase	NM_172573	chr11:118476959-118489198	74878
846	chr11:119048188-119048514	Cbx8	NM_013926	chr11:119038435-119040913	7438
847	chr11:119395215-119395770	Mir1932	NR_035453	chr11:119390471-119390561	5021
848	chr11:119491006-119491578	Endov	NM_001164636	chr11:119491346-119511465	54
849	chr11:119602813-119603142	Rptor	NM_028898	chr11:119602994-119899591	17
850	chr11:119645098-119645429	Rptor	NM_028898	chr11:119602994-119899591	42269
851	chr11:120643394-120643969	Pycr1	NM_144795	chr11:120635711-120643670	11
852	chr11:120672723-120673318	Aspscr1	NM_026877	chr11:120672972-120709446	48
853	chr11:120796065-120796701	Dus1l	NM_026824	chr11:120789201-120796395	12
854	chr11:120932579-120933251	Ccdc57	NM_027745	chr11:120826541-120932872	43
855	chr11:121145897-121146305	Tex19.1	NM_028602	chr11:121146142-121148313	41
856	chr11:121204157-121204877	Hexdc	NM_001001333	chr11:121204432-121222656	85
857	chr11:121236400-121236877	Narf	NM_026272	chr11:121237235-121255856	597
858	chr11:121354145-121354713	Wdr45b	NM_025793	chr11:121327202-121354447	18
859	chr11:121451709-121452126	Tbcd	NM_029878	chr11:121451948-121617170	31
860	chr11:121702152-121702591	Metrnl	NM_144797	chr11:121702426-121717389	55
861	chr12:3109768-3110230	Rab10os	NR_015551	chr12:3235790-3250374	125791
862	chr12:3236067-3236475	Rab10os	NR_015551	chr12:3235790-3250374	481
863	chr12:3238291-3238921	Rab10os	NR_015551	chr12:3235790-3250374	2816
864	chr12:3577979-3578248	Dtnb	NM_007886	chr12:3573040-3781398	5073
865	chr12:3606042-3606573	Dtnb	NM_007886	chr12:3573040-3781398	33267
866	chr12:3732750-3733359	Dnmt3a	NM_007872	chr12:3806979-3914443	73925
867	chr12:3738891-3739207	Dnmt3a	NM_007872	chr12:3806979-3914443	67930
868	chr12:3839323-3839701	Dnmt3aos	NR_045884	chr12:3859292-3862244	22732
869	chr12:4099419-4099915	Dnajc27	NM_153082	chr12:4082573-4110612	17094
870	chr12:4233883-4234465	Cenpo	NM_134046	chr12:4211671-4234294	120
871	chr12:4295300-4295621	Cenpo	NM_134046	chr12:4211671-4234294	61166
872	chr12:4495318-4495796	Ncoa1	NM_010881	chr12:4247361-4477182	18375
873	chr12:4556994-4557328	Itsn2	NM_001198968	chr12:4593007-4713952	35846
874	chr12:4768886-4769376	Fam228b	NM_175431	chr12:4746215-4769267	136
875	chr12:4897989-4898636	Ubxn2a	NM_145441	chr12:4879031-4907520	9208
876	chr12:5119636-5120104	Atad2b	NM_001099628	chr12:4917352-5047410	202518
877	chr12:7980549-7980829	Apob	NM_009693	chr12:7977676-8016839	3013
878	chr12:8068743-8069066	Apob	NM_009693	chr12:7977676-8016839	91228
879	chr12:8208175-8208423	1110057K04Rik	NM_001167767	chr12:8208126-8285759	173
880	chr12:8973834-8974104	Wdr35	NM_001159527	chr12:8974000-9028847	31
881	chr12:9032018-9032364	Ttc32	NM_029321	chr12:9029996-9036394	2195
882	chr12:12177268-12177817	Fam49a	NM_029758	chr12:12262138-12376361	84596
883	chr12:12581756-12582168	4921511I17Rik	NR_045829	chr12:12351521-12392475	189487
884	chr12:12803678-12804161	Mycn	NM_008709	chr12:12936092-12941836	137917
885	chr12:12819761-12820142	Mycn	NM_008709	chr12:12936092-12941836	121885
886	chr12:12927140-12927617	Mycn	NM_008709	chr12:12936092-12941836	14458
887	chr12:12943092-12943787	Mycn	NM_008709	chr12:12936092-12941836	1603
888	chr12:14088845-14089294	Fam84a	NM_029007	chr12:14147597-14152038	62969
889	chr12:14755189-14755653	4930448C13Rik	NR_045960	chr12:14996388-15050389	294968
890	chr12:16009302-16009551	Trib2	NM_144551	chr12:15791726-15816785	192641
891	chr12:16570479-16570878	Lpin1	NM_172950	chr12:16535668-16589770	19092
892	chr12:16653512-16653780	Ntsr2	NM_008747	chr12:16653469-16660236	177
893	chr12:17348161-17348734	Nol10	NM_001008421	chr12:17348492-17430095	45
894	chr12:17449321-17449935	Mir3066	NR_037226	chr12:17355391-17355474	94237
895	chr12:17544573-17545030	Odc1	NM_013614	chr12:17544872-17551502	71
896	chr12:17709371-17709797	Hpcal1	NM_016677	chr12:17690813-17791926	18771
897	chr12:19175900-19176155	5730507C01Rik	NM_001201330	chr12:18514509-18535254	661518
898	chr12:19263737-19263881	5730507C01Rik	NM_001201330	chr12:18514509-18535254	749300
899	chr12:21285940-21286510	Itgb1bp1	NM_008403	chr12:21269805-21286237	12
900	chr12:21426549-21426873	Ywhaq	NM_011739	chr12:21390328-21417436	9275
901	chr12:24401746-24401886	Taf1b	NR_028341	chr12:24498580-24558571	96764
902	chr12:25096758-25097087	Id2	NM_010496	chr12:25093798-25096092	830
903	chr12:25783212-25783667	4930480M12Rik	NR_046278	chr12:26211266-26240707	427827
904	chr12:25896604-25896896	4930480M12Rik	NR_046278	chr12:26211266-26240707	314516
905	chr12:27064907-27065324	Gm20187	NR_045052	chr12:27090236-27114995	49880
906	chr12:27082718-27083028	Gm20187	NR_045052	chr12:27090236-27114995	32122
907	chr12:27083173-27083484	Gm20187	NR_045052	chr12:27090236-27114995	31667
908	chr12:27140224-27140502	Gm9866	NR_045870	chr12:27140795-27160516	20153
909	chr12:27320665-27321092	Sox11	NM_009234	chr12:27334267-27342718	21840
910	chr12:28635660-28636159	Rps7	NM_011300	chr12:28630846-28635953	44
911	chr12:28642007-28642307	Rps7	NM_011300	chr12:28630846-28635953	6204
912	chr12:28659581-28659823	Rnaseh1	NR_104608	chr12:28649601-28659591	10101
913	chr12:28950435-28950658	Tssc1	NM_201357	chr12:28751827-28867491	198719
914	chr12:29095883-29096433	Tssc1	NM_201357	chr12:28751827-28867491	344331
915	chr12:30109674-30110005	Tpo	NM_009417	chr12:30054660-30132609	22770
916	chr12:31225366-31225825	Lamb1	NM_008482	chr12:31265293-31329639	39698
917	chr12:31608177-31608519	Bcap29	NM_007530	chr12:31595353-31634597	26249
918	chr12:31836183-31836553	Hbp1	NM_153198	chr12:31926454-31950535	114167
919	chr12:32824463-32824941	Gdap10	NR_045032	chr12:32824115-32826908	587
920	chr12:33129391-33129857	F730043M19Rik	NR_015602	chr12:33111710-33147586	17962
921	chr12:34528821-34529073	Hdac9	NM_024124	chr12:34371496-34528889	58
922	chr12:36334738-36335164	Sostdc1	NM_025312	chr12:36314168-36318452	20783
923	chr12:36381549-36381937	Ispd	NM_178629	chr12:36381449-36689503	294
924	chr12:37274674-37274887	Agmo	NM_178767	chr12:37241638-37581932	33142
925	chr12:37654259-37654602	Dgkb	NM_178681	chr12:37880704-38633410	226274
926	chr12:38729661-38730021	Etv1	NM_007960	chr12:38780257-38868215	50416
927	chr12:38778352-38778682	Etv1	NM_007960	chr12:38780257-38868215	1740
928	chr12:38779173-38779734	Etv1	NM_007960	chr12:38780257-38868215	804
929	chr12:39667745-39668125	Arl4a	NM_007487	chr12:40033290-40037376	369441
930	chr12:39888441-39888833	Arl4a	NM_007487	chr12:40033290-40037376	148739
931	chr12:39997745-39998410	Arl4a	NM_007487	chr12:40033290-40037376	39299
932	chr12:40133585-40133942	Scin	NM_001146196	chr12:40059770-40134228	465
933	chr12:40258531-40258885	Gm7008	NR_045157	chr12:40223363-40229183	35345
934	chr12:40837025-40837295	Immp2l	NM_053122	chr12:41024089-41955588	186929
935	chr12:40893792-40894212	Immp2l	NM_053122	chr12:41024089-41955588	130087
936	chr12:40984682-40985113	Immp2l	NM_053122	chr12:41024089-41955588	39192
937	chr12:40995601-40996080	Immp2l	NM_053122	chr12:41024089-41955588	28249
938	chr12:41047122-41047467	Immp2l	NM_053122	chr12:41024089-41955588	23205
939	chr12:41053061-41053314	Immp2l	NM_053122	chr12:41024089-41955588	29098
940	chr12:41559179-41559690	Lrrn3	NM_001271709	chr12:41451667-41486057	73377
941	chr12:41727073-41727793	Lrrn3	NM_001271709	chr12:41451667-41486057	241376
942	chr12:41729822-41730134	Lrrn3	NM_001271709	chr12:41451667-41486057	243921
943	chr12:42017528-42017892	Lrrn3	NM_001271709	chr12:41451667-41486057	531653
944	chr12:42524803-42525237	Lrrn3	NM_001271709	chr12:41451667-41486057	1038963
945	chr12:42526067-42526384	Lrrn3	NM_001271709	chr12:41451667-41486057	1040168
946	chr12:44640623-44641046	Nrcam	NM_001146031	chr12:44328884-44601846	311950
947	chr12:47833830-47834188	Mir5125	NR_039586	chr12:48219729-48301462	467453
948	chr12:49001360-49001584	Foxg1	NM_001160112	chr12:49382882-49386867	381410
949	chr12:51346182-51346447	G2e3	NM_001167964	chr12:51348229-51376986	1915
950	chr12:51347987-51348408	G2e3	NM_001167964	chr12:51348229-51376986	32
951	chr12:51521658-51522044	Coch	NM_001198835	chr12:51593340-51605773	71489
952	chr12:52395006-52395608	Arhgap5	NM_009706	chr12:52516076-52567851	120769
953	chr12:52604583-52605089	1700031P21Rik	NR_045910	chr12:52599983-52602322	2514
954	chr12:53063110-53063419	Npas3	NM_013780	chr12:53248676-54072175	185412
955	chr12:53246756-53247150	Npas3	NM_013780	chr12:53248676-54072175	1723
956	chr12:53474541-53474951	Npas3	NM_013780	chr12:53248676-54072175	226070
957	chr12:54102619-54103013	Egln3	NM_028133	chr12:54178980-54203874	101058
958	chr12:54126350-54126616	Egln3	NM_028133	chr12:54178980-54203874	77391
959	chr12:54178217-54178615	Egln3	NM_028133	chr12:54178980-54203874	25458
960	chr12:54695602-54695955	Eapp	NM_025456	chr12:54673466-54695865	87
961	chr12:54696652-54697019	Eapp	NM_025456	chr12:54673466-54695865	970
962	chr12:55906959-55907313	Brms1l	NM_001037756	chr12:55836365-55869735	70771
963	chr12:56298333-56298852	Gm19990	NR_045048	chr12:56253242-56266381	45350
964	chr12:56520404-56520766	E030019B13Rik	NR_045082	chr12:56490427-56529420	8835
965	chr12:57514424-57514628	Foxa1	NM_008259	chr12:57540631-57546121	31595
966	chr12:58924932-58925397	Sec23a	NM_009147	chr12:58958383-59012017	86853
967	chr12:59040387-59040835	Trappc6b	NM_030057	chr12:59043091-59061461	20850
968	chr12:59219998-59220311	Fbxo33	NM_001033156	chr12:59200654-59219483	671
969	chr12:61292276-61292508	Gm20063	NR_045049	chr12:61499659-61521820	229428
970	chr12:63028281-63028529	Fscb	NM_001163271	chr12:64471332-64474898	1446493
971	chr12:63484048-63484377	Fscb	NM_001163271	chr12:64471332-64474898	990686
972	chr12:64520979-64521258	Fscb	NM_001163271	chr12:64471332-64474898	46220
973	chr12:64966469-64966764	Fam179b	NM_177805	chr12:64965741-65022573	875
974	chr12:65036956-65037242	Prpf39	NM_177806	chr12:65036333-65063386	766
975	chr12:65427946-65428484	Wdr20rt	NM_027614	chr12:65225516-65228454	202699
976	chr12:65593613-65594026	Wdr20rt	NM_027614	chr12:65225516-65228454	368303
977	chr12:66027601-66027868	Rpl10l	NM_001162933	chr12:66283378-66284401	256667
978	chr12:66591776-66592233	Rpl10l	NM_001162933	chr12:66283378-66284401	307603
979	chr12:67059078-67060044	Mdga2	NM_001193266	chr12:66466058-67222549	162988
980	chr12:69790549-69790919	Cdkl1	NM_183294	chr12:69746847-69790707	27
981	chr12:70853138-70853510	Frmd6	NM_028127	chr12:70825513-70902234	27811
982	chr12:71015705-71016152	Arid4a	NM_001081195	chr12:71015966-71099351	38
983	chr12:71242115-71242529	Dact1	NM_001190466	chr12:71309883-71320107	67561
984	chr12:71296776-71297313	Dact1	NM_001190466	chr12:71309883-71320107	12839
985	chr12:71449055-71449385	4930404H11Rik	NR_045941	chr12:71540606-71556133	91386
986	chr12:71532864-71533269	4930404H11Rik	NR_045941	chr12:71540606-71556133	7540
987	chr12:71813829-71814200	Daam1	NM_026102	chr12:71831067-71992376	17053
988	chr12:71959369-71959610	Daam1	NM_001286452	chr12:71889542-71992376	69947
989	chr12:72011465-72011932	Gpr135	NM_181752	chr12:72069617-72070991	59293
990	chr12:72084771-72085224	L3hypdh	NM_026038	chr12:72073427-72085313	316
991	chr12:72594057-72594500	Pcnxl4	NM_026327	chr12:72536356-72580213	57922
992	chr12:72649749-72650150	Dhrs7	NM_025522	chr12:72650352-72664828	14879
993	chr12:72664550-72665077	Dhrs7	NM_025522	chr12:72650352-72664828	15
994	chr12:72745338-72745918	Ppm1a	NM_008910	chr12:72761210-72794940	15582
995	chr12:72760532-72761059	Ppm1a	NM_008910	chr12:72761210-72794940	415
996	chr12:72854391-72854700	4930447C04Rik	NM_029444	chr12:72881108-72917765	63220
997	chr12:73085795-73086528	Six4	NM_011382	chr12:73100258-73113245	27084
998	chr12:73907622-73907931	Hif1a	NM_010431	chr12:73907866-73947530	90
999	chr12:73964297-73964654	Snapc1	NM_178392	chr12:73964529-73984820	54
1000	chr12:74125723-74126330	Syt16	NM_172804	chr12:73997760-74267916	128266
1001	chr12:74803740-74804537	Kcnh5	NM_172805	chr12:74897216-75177332	373194
1002	chr12:76216560-76217149	Tex21	NM_019784	chr12:76198689-76246746	29892
1003	chr12:76254898-76255435	Mthfd1	NM_138745	chr12:76255231-76319820	65
1004	chr12:76306822-76307140	Akap5	NM_001101471	chr12:76324890-76334151	17909
1005	chr12:76694719-76695688	Sptb	NM_013675	chr12:76580487-76710547	15344
1006	chr12:76901342-76901939	Max	NM_001146176	chr12:76937268-76962248	60608
1007	chr12:76965099-76965520	Max	NM_001146176	chr12:76937268-76962248	3061
1008	chr12:77039232-77039548	Max	NM_001146176	chr12:76937268-76962248	77142
1009	chr12:77790824-77791306	Fut8	NM_001252616	chr12:77410140-77475996	380925
1010	chr12:79341536-79341908	Rad51b	NM_001252562	chr12:79297350-79508654	44372
1011	chr12:80009974-80010750	Zfp36l1	NM_007564	chr12:80107759-80113013	102651
1012	chr12:80023153-80023740	Zfp36l1	NM_007564	chr12:80107759-80113013	89567
1013	chr12:80091122-80091535	Zfp36l1	NM_007564	chr12:80107759-80113013	21685
1014	chr12:80116454-80117116	Zfp36l1	NM_007564	chr12:80107759-80113013	3772
1015	chr12:80838751-80839220	4933426M11Rik	NM_001242419	chr12:80790531-80880833	48454
1016	chr12:80885227-80885745	1700052I22Rik	NR_033786	chr12:80923431-80924447	38961
1017	chr12:80921263-80921764	1700052I22Rik	NR_033786	chr12:80923431-80924447	2934
1018	chr12:81496930-81497191	Cox16	NM_025461	chr12:81470703-81485110	11950
1019	chr12:81816855-81817107	Map3k9	NM_001174107	chr12:81714949-81781170	35811
1020	chr12:81860743-81861172	Pcnx	NM_018814	chr12:81860029-82000924	928
1021	chr12:81997593-81997919	Pcnx	NM_018814	chr12:81860029-82000924	137727
1022	chr12:82193452-82193780	Sipa1l1	NM_001167983	chr12:82170015-82451784	23601
1023	chr12:82225775-82226131	Sipa1l1	NM_001167983	chr12:82170015-82451784	55938
1024	chr12:83210954-83211619	1700085C21Rik	NR_046045	chr12:82932519-82939155	272131
1025	chr12:83569777-83570418	Zfyve1	NM_183154	chr12:83546940-83597147	27050
1026	chr12:83578348-83578675	Zfyve1	NM_183154	chr12:83546940-83597147	18636
1027	chr12:83597112-83597506	Zfyve1	NM_183154	chr12:83546940-83597147	162
1028	chr12:83632060-83632428	Rbm25	NM_027349	chr12:83632233-83683123	11
1029	chr12:83950422-83950880	2410016O06Rik	NM_023633	chr12:83950607-83952953	44
1030	chr12:84211072-84211631	Elmsan1	NM_001163501	chr12:84149173-84218881	7530
1031	chr12:84277796-84278214	Ptgr2	NM_001252626	chr12:84285295-84315832	7290
1032	chr12:84316612-84316960	Zfp410	NR_045615	chr12:84316858-84344439	72
1033	chr12:84625014-84625272	Abcd4	NM_008992	chr12:84602530-84617466	7677
1034	chr12:84995873-84996484	Ylpm1	NM_178363	chr12:84996320-85070515	142
1035	chr12:85339182-85339596	Nek9	NM_145138	chr12:85299513-85339362	27
1036	chr12:85856046-85856398	Ttll5	NM_001081423	chr12:85824949-86053760	31273
1037	chr12:86147729-86148120	Gm805	NR_046081	chr12:86169340-86195102	21416
1038	chr12:86181272-86181650	Gm805	NR_046081	chr12:86169340-86195102	12121
1039	chr12:86470773-86471288	Esrrb	NM_011934	chr12:86421643-86521628	49387
1040	chr12:86478919-86479345	Esrrb	NM_011934	chr12:86421643-86521628	57489
1041	chr12:86498819-86499356	Esrrb	NM_011934	chr12:86421643-86521628	77444
1042	chr12:86501538-86502253	Esrrb	NM_011934	chr12:86421643-86521628	80252
1043	chr12:86556900-86557372	Vash1	NM_177354	chr12:86678699-86695681	121563
1044	chr12:86726312-86726676	Angel1	NM_144524	chr12:86700501-86726460	34
1045	chr12:86770888-86771373	Lrrc74	NM_001195767	chr12:86734368-86763795	36762
1046	chr12:86814665-86815165	Irf2bpl	NM_145836	chr12:86880702-86884814	69899
1047	chr12:86931377-86931709	Cipc	NM_001289431	chr12:86947040-86965366	15497
1048	chr12:86932405-86933052	Cipc	NM_001289431	chr12:86947040-86965366	14312
1049	chr12:86947118-86947521	Cipc	NM_001289432	chr12:86947342-86965366	23
1050	chr12:88605988-88606476	Mir466b-3	NR_030565	chr12:88743454-88743476	137244
1051	chr12:88910888-88911184	Nrxn3	NM_172544	chr12:88953389-90334933	42353
1052	chr12:91683091-91683300	Gtf2a1	NM_175335	chr12:91555261-91590487	92708
1053	chr12:97403093-97403330	Galc	NM_008079	chr12:98202299-98259337	856126
1054	chr12:97945663-97945922	Galc	NM_008079	chr12:98202299-98259337	313545
1055	chr12:98674628-98675002	Spata7	NM_001289572	chr12:98628141-98669819	46674
1056	chr12:98792422-98792656	Zc3h14	NM_001160108	chr12:98771021-98787774	21518
1057	chr12:99011213-99011463	Ttc8	NM_198311	chr12:98920611-98983238	90727
1058	chr12:99299754-99300444	4930474N09Rik	NR_038130	chr12:99161276-99162808	137291
1059	chr12:99392992-99393533	Foxn3	NM_183186	chr12:99195093-99450074	56812
1060	chr12:99412463-99412865	Foxn3	NM_183186	chr12:99195093-99450074	37410
1061	chr12:100110014-100110311	Psmc1	NM_008947	chr12:100112330-100123364	2168
1062	chr12:100199169-100199703	Calm1	NM_009790	chr12:100199540-100209806	104
1063	chr12:100337644-100338045	Gm10432	NR_045741	chr12:100276608-100300908	61236
1064	chr12:100407298-100407573	Ttc7b	NM_001033213	chr12:100300769-100520822	113387
1065	chr12:100534096-100534488	Ttc7b	NM_001033213	chr12:100300769-100520822	13470
1066	chr12:100636784-100637254	Rps6ka5	NM_153587	chr12:100549777-100725028	88009
1067	chr12:100831701-100832298	9030617O03Rik	NM_145448	chr12:100779122-100872610	52877
1068	chr12:101862313-101862626	Fbln5	NM_011812	chr12:101746564-101819119	43350
1069	chr12:101975578-101976036	Cpsf2	NM_016856	chr12:101975973-102005993	166
1070	chr12:102730173-102730811	Moap1	NM_022323	chr12:102739829-102743661	13169
1071	chr12:102758764-102759182	Ubr7	NM_025666	chr12:102757974-102777701	999
1072	chr12:102878452-102878813	Btbd7	NM_172806	chr12:102784647-102878406	226
1073	chr12:102899399-102899752	Cox8c	NM_001039049	chr12:102899305-102900534	270
1074	chr12:103325403-103325961	Fam181a	NM_001195726	chr12:103314958-103317065	10724
1075	chr12:104535526-104535807	Gsc	NM_010351	chr12:104471208-104473236	62430
1076	chr12:104763819-104764310	Dicer1	NM_148948	chr12:104687741-104751952	12112
1077	chr12:104880851-104881156	Clmn	NR_104439	chr12:104763113-104865076	15927
1078	chr12:105087440-105087784	Glrx5	NM_028419	chr12:105032688-105040910	54924
1079	chr12:105322201-105322674	Tunar	NR_045047	chr12:105336593-105383932	14156
1080	chr12:105497854-105498215	AU015791	NR_102381	chr12:105513432-105515248	15398
1081	chr12:105584876-105585242	Bdkrb1	NM_007539	chr12:105604090-105605428	19031
1082	chr12:105667548-105667956	Atg2b	NM_029654	chr12:105613539-105685241	17489
1083	chr12:106012096-106012457	Vrk1	NM_001029844	chr12:106010262-106077410	2014
1084	chr12:106175050-106176263	Vrk1	NM_001029844	chr12:106010262-106077410	165394
1085	chr12:106446994-106447543	1700121N20Rik	NR_036593	chr12:106442651-106447666	398
1086	chr12:107528468-107528904	4930465M20Rik	NR_045973	chr12:107723742-107735488	206802
1087	chr12:108317276-108317742	Hhipl1	NM_001044380	chr12:108306269-108328300	11240
1088	chr12:108396033-108396568	Eml1	NM_001286347	chr12:108410632-108539564	14332
1089	chr12:108414608-108415163	Eml1	NM_001286347	chr12:108410632-108539564	4253
1090	chr12:108734288-108734827	Degs2	NM_001171002	chr12:108686791-108702306	32251
1091	chr12:108894036-108894400	Wars	NM_001164314	chr12:108860029-108894174	44
1092	chr12:108977377-108977665	Wdr25	NM_177602	chr12:108894271-109028452	83250
1093	chr12:109084977-109085515	Begain	NM_001163175	chr12:109032181-109068217	17029
1094	chr12:109452734-109453317	Dlk1	NR_033813	chr12:109452822-109463336	203
1095	chr12:109528116-109528635	Meg3	NR_027652	chr12:109540995-109571729	12620
1096	chr12:109947992-109948867	Mir3072	NR_037233	chr12:109747877-109747960	200552
1097	chr12:110417827-110418455	Ppp2r5c	NM_001135001	chr12:110447178-110571690	29037
1098	chr12:110696095-110696730	Hsp90aa1	NM_010480	chr12:110691035-110696395	17
1099	chr12:110702526-110703145	Hsp90aa1	NM_010480	chr12:110691035-110696395	6440
1100	chr12:110830679-110831185	Mok	NM_011973	chr12:110807797-110840939	10007
1101	chr12:110837041-110837787	Mok	NM_011973	chr12:110807797-110840939	3525
1102	chr12:111142960-111143504	Traf3	NM_011632	chr12:111166369-111267155	23137
1103	chr12:111377650-111378151	Cdc42bpb	NM_183016	chr12:111292971-111377718	182
1104	chr12:111537618-111538278	Eif5	NM_178041	chr12:111538100-111546753	152
1105	chr12:111548471-111548859	Snora28	NR_033168	chr12:111540945-111541066	7720
1106	chr12:111574295-111574775	Mark3	NM_021516	chr12:111574509-111656227	26
1107	chr12:111607983-111608445	Mark3	NM_021516	chr12:111574509-111656227	33705
1108	chr12:112551943-112552512	Inf2	NM_198411	chr12:112588783-112615557	36556
1109	chr12:112693310-112693904	Zbtb42	NM_001100460	chr12:112678839-112682747	14768
1110	chr12:112929726-112930145	Jag2	NM_010588	chr12:112908589-112929495	440
1111	chr12:114970556-114970947	Mir7094-2	NR_106063	chr12:114513634-114513694	457057
1112	chr12:115563740-115563979	Mir6388	NR_105810	chr12:115695719-115695794	131935
1113	chr12:115564828-115565068	Mir6388	NR_105810	chr12:115695719-115695794	130846
1114	chr12:115604324-115604785	Mir6388	NR_105810	chr12:115695719-115695794	91240
1115	chr12:115617320-115617755	Mir6388	NR_105810	chr12:115695719-115695794	78257
1116	chr12:116280484-116281361	Esyt2	NM_028731	chr12:116281221-116373098	299
1117	chr12:117047586-117047843	Gm10421	NR_033538	chr12:117144522-117151269	103555
1118	chr12:117142024-117142240	Gm10421	NR_033538	chr12:117144522-117151269	9137
1119	chr12:117235012-117235683	Mir153	NR_029563	chr12:117250816-117250885	15469
1120	chr12:117261028-117261509	Mir153	NR_029563	chr12:117250816-117250885	10452
1121	chr12:117684005-117684557	Cdca7l	NM_146040	chr12:117843860-117878706	159579
1122	chr12:117736968-117737400	Cdca7l	NM_146040	chr12:117843860-117878706	106676
1123	chr12:118519772-118520409	D230030E09Rik	NR_045947	chr12:118518296-118530193	10103
1124	chr12:118659488-118659748	D230030E09Rik	NR_045947	chr12:118518296-118530193	129425
1125	chr12:118766476-118766930	Sp8	NM_177082	chr12:118846328-118852578	79625
1126	chr12:118910226-118910726	Abcb5	NM_029961	chr12:118867823-118966421	55945
1127	chr12:118917833-118918139	Abcb5	NM_029961	chr12:118867823-118966421	48435
1128	chr13:3037103-3037372	Speer6-ps1	NR_001581	chr13:3149474-3189678	112237
1129	chr13:3341443-3341888	2810429I04Rik	NR_015522	chr13:3478302-3492398	136637
1130	chr13:3372903-3373724	2810429I04Rik	NR_015522	chr13:3478302-3492398	104989
1131	chr13:3538467-3538803	Gdi2	NM_008112	chr13:3538074-3566261	561
1132	chr13:3712362-3712943	Asb13	NM_001267724	chr13:3634031-3651779	78621
1133	chr13:4055269-4055820	Akr1c14	NM_134072	chr13:4059590-4090422	4046
1134	chr13:4079797-4080194	Akr1c14	NM_134072	chr13:4059590-4090422	20405
1135	chr13:5185302-5185677	Akr1e1	NM_018859	chr13:4592489-4609164	576325
1136	chr13:5428754-5429179	1700016G22Rik	NR_045891	chr13:5855508-5858092	429126
1137	chr13:5690714-5691060	1700016G22Rik	NR_045891	chr13:5855508-5858092	167205
1138	chr13:5899672-5900025	Klf6	NM_011803	chr13:5861488-5870393	38360
1139	chr13:6404558-6404997	Pitrm1	NM_145131	chr13:6548156-6580149	143379
1140	chr13:6922374-6922794	Pfkp	NM_019703	chr13:6579873-6648771	273813
1141	chr13:6999023-6999164	Pfkp	NM_019703	chr13:6579873-6648771	350322
1142	chr13:9011598-9012264	Gtpbp4	NM_027000	chr13:8972477-8996012	15919
1143	chr13:9308715-9309269	Dip2c	NM_001081426	chr13:9276524-9668926	32468
1144	chr13:9390301-9390784	Dip2c	NM_001081426	chr13:9276524-9668926	114018
1145	chr13:9601333-9601685	Zmynd11	NM_001199141	chr13:9684835-9765314	163805
1146	chr13:9632740-9633011	Zmynd11	NM_001199141	chr13:9684835-9765314	132439
1147	chr13:11879119-11879544	Ryr2	NM_023868	chr13:11553102-12106945	227614
1148	chr13:11978923-11979542	Ryr2	NM_023868	chr13:11553102-12106945	127713
1149	chr13:12341490-12341787	Actn2	NM_033268	chr13:12269426-12340732	906
1150	chr13:13785090-13785487	Gng4	NM_010317	chr13:13784538-13827895	750
1151	chr13:14207927-14208064	Arid4b	NM_194262	chr13:14063783-14199603	144212
1152	chr13:14612846-14613193	Mrpl32	NM_029271	chr13:14610300-14613037	18
1153	chr13:14882535-14882768	AW209491	NM_134067	chr13:14630257-14638202	252394
1154	chr13:15146786-15147087	Gli3	NM_008130	chr13:15463722-15730025	316786
1155	chr13:15759147-15759430	4933412O06Rik	NR_045507	chr13:15781663-15802630	43342
1156	chr13:15790854-15791204	4933412O06Rik	NR_045507	chr13:15781663-15802630	11601
1157	chr13:15931665-15932022	Inhba	NM_008380	chr13:16014474-16027211	82631
1158	chr13:16769361-16769813	Inhba	NM_008380	chr13:16014474-16027211	755113
1159	chr13:17065606-17065963	Sugct	NM_138654	chr13:16857474-17694765	628981
1160	chr13:18575672-18575904	Vps41	NM_172120	chr13:18717291-18866811	141503
1161	chr13:19032391-19032810	Amph	NM_175007	chr13:18948350-19150919	84250
1162	chr13:20048918-20049261	Elmo1	NM_080288	chr13:20090506-20608353	41417
1163	chr13:20936052-20936341	Olfr1370	NM_146535	chr13:21072348-21073299	137103
1164	chr13:20985550-20985836	Olfr1370	NM_146535	chr13:21072348-21073299	87606
1165	chr13:21453399-21453845	Zscan26	NM_001013786	chr13:21442174-21453727	105
1166	chr13:21735398-21735687	Hist1h4j	NM_178210	chr13:21735095-21735407	447
1167	chr13:21779492-21779944	Hist1h1b	NM_020034	chr13:21779831-21780625	907
1168	chr13:21790480-21790878	Hist1h2bp	NM_178202	chr13:21787487-21789213	3192
1169	chr13:21918669-21919235	Mir1983	NR_035500	chr13:21896917-21897049	21903
1170	chr13:21944869-21945321	Zfp184	NM_183014	chr13:21945093-21960485	2
1171	chr13:22035466-22035984	Hist1h2ah	NM_175659	chr13:22035121-22035643	82
1172	chr13:22050666-22051082	Hist1h2bj	NM_178198	chr13:22043229-22043658	7645
1173	chr13:22844404-22844736	Vmn1r211	NM_134243	chr13:22851598-22852495	7925
1174	chr13:23401034-23401609	Abt1	NM_013924	chr13:23418360-23423866	22545
1175	chr13:23401639-23402281	Abt1	NM_013924	chr13:23418360-23423866	21906
1176	chr13:23411310-23413065	Abt1	NM_013924	chr13:23418360-23423866	11679
1177	chr13:23431354-23431755	C230035I16Rik	NR_015492	chr13:23427975-23431017	537
1178	chr13:23491986-23492237	Btn2a2	NM_175938	chr13:23477062-23488857	3254
1179	chr13:23531471-23531889	Hist1h4h	NM_153173	chr13:23531043-23531478	637
1180	chr13:23555617-23556157	Hist1h1d	NM_145713	chr13:23555031-23555807	856
1181	chr13:23622286-23622729	Hist1h1e	NM_015787	chr13:23621776-23622558	51
1182	chr13:23739114-23739977	Hist1h1c	NM_015786	chr13:23738806-23739531	739
1183	chr13:23742026-23742479	Hist1h3c	NM_175653	chr13:23745041-23745521	3269
1184	chr13:23757329-23757615	Hist1h4b	NM_178193	chr13:23756936-23757386	536
1185	chr13:23761227-23761713	Hist1h4a	NM_178192	chr13:23760794-23761249	221
1186	chr13:23995490-23995841	Scgn	NM_145399	chr13:23953456-23991214	4451
1187	chr13:24001913-24002169	Scgn	NM_145399	chr13:23953456-23991214	10827
1188	chr13:24564665-24564994	Fam65b	NM_001286100	chr13:24582188-24733806	17359
1189	chr13:24604723-24605162	Gm11346	NR_024599	chr13:24598124-24604767	175
1190	chr13:25150272-25150648	Dcdc2a	NM_177577	chr13:25056003-25210706	94457
1191	chr13:25274968-25275304	Nrsn1	NM_009513	chr13:25252038-25269996	5140
1192	chr13:27960003-27960762	Prl4a1	NM_011165	chr13:28016222-28023546	55840
1193	chr13:27983411-27983785	Prl4a1	NM_011165	chr13:28016222-28023546	32624
1194	chr13:28780510-28780830	Mir6368	NR_105787	chr13:28710780-28710873	69797
1195	chr13:29277539-29277838	A330102I10Rik	NR_045074	chr13:29016254-29040336	261434
1196	chr13:29370904-29371276	A330102I10Rik	NR_045074	chr13:29016254-29040336	354836
1197	chr13:29638283-29638587	Cdkal1	NM_144536	chr13:29325305-29855588	217153
1198	chr13:30069389-30069902	Mboat1	NM_153546	chr13:30136489-30246694	66844
1199	chr13:30080770-30081200	Mboat1	NM_153546	chr13:30136489-30246694	55504
1200	chr13:30947408-30947844	Hus1b	NM_153072	chr13:30946575-30947761	135
1201	chr13:30973819-30974309	Exoc2	NM_025588	chr13:30813917-30974047	17
1202	chr13:31221195-31221544	4930401O12Rik	NR_045957	chr13:31213409-31241086	19717
1203	chr13:32802018-32802382	Wrnip1	NM_030215	chr13:32802029-32822610	171
1204	chr13:34109430-34110208	4930447K03Rik	NR_046184	chr13:34084154-34113272	3453
1205	chr13:34200967-34201312	Psmg4	NM_001101430	chr13:34162963-34178172	38176
1206	chr13:34747195-34747592	Fam50b	NM_138746	chr13:34739641-34747622	7752
1207	chr13:34978698-34979045	Eci3	NM_026947	chr13:34946613-34963809	15062
1208	chr13:35189074-35189444	1700011B04Rik	NR_045616	chr13:35181622-35188014	7637
1209	chr13:35311106-35311471	1700011B04Rik	NR_045616	chr13:35181622-35188014	129666
1210	chr13:35738150-35738591	Cdyl	NM_001123386	chr13:35741401-35874064	3031
1211	chr13:35775138-35775536	Cdyl	NM_001123386	chr13:35741401-35874064	33936
1212	chr13:35853153-35853510	Rpp40	NM_145938	chr13:35895103-35906347	53016
1213	chr13:37344914-37345310	Ly86	NM_010745	chr13:37345344-37419036	232
1214	chr13:37436148-37436763	Ly86	NM_010745	chr13:37345344-37419036	91111
1215	chr13:38109069-38109531	Dsp	NM_023842	chr13:38151293-38198577	41993
1216	chr13:38214923-38215266	Snrnp48	NM_026382	chr13:38204938-38227663	10156
1217	chr13:38634960-38635319	Bloc1s5	NM_139063	chr13:38602705-38635109	30
1218	chr13:39566356-39566812	Slc35b3	NM_001170431	chr13:38932139-38960875	605709
1219	chr13:40522943-40523415	Tfap2a	NM_001122948	chr13:40715674-40730443	207264
1220	chr13:40717357-40717665	Tfap2a	NM_001122948	chr13:40715674-40730443	12932
1221	chr13:40733758-40734369	Tfap2a	NM_011547	chr13:40715674-40733823	240
1222	chr13:40868857-40869131	Gcnt2	NM_023887	chr13:40859767-40960892	9227
1223	chr13:40917359-40918058	Gcnt2	NM_133219	chr13:40917633-40960892	75
1224	chr13:40944400-40944833	Gcnt2	NM_133219	chr13:40917633-40960892	26983
1225	chr13:42149889-42150369	Hivep1	NM_007772	chr13:42052020-42185026	98109
1226	chr13:42608965-42609351	Phactr1	NM_198419	chr13:42680622-43138512	71464
1227	chr13:43554275-43554614	Mcur1	NM_001081059	chr13:43538405-43560191	5747
1228	chr13:43585340-43585732	Mcur1	NM_001081059	chr13:43538405-43560191	25345
1229	chr13:44018730-44019336	Gm5083	NR_045285	chr13:44121166-44125179	102133
1230	chr13:44705174-44706143	Jarid2	NM_001205044	chr13:44730773-44921643	25115
1231	chr13:44711822-44712217	Jarid2	NM_001205044	chr13:44730773-44921643	18754
1232	chr13:44722142-44722807	Jarid2	NM_001205044	chr13:44730773-44921643	8299
1233	chr13:44728534-44728920	Jarid2	NM_001205044	chr13:44730773-44921643	2046
1234	chr13:44751763-44752167	Jarid2	NM_001205043	chr13:44731270-44921643	20695
1235	chr13:44758619-44758981	Jarid2	NM_001205043	chr13:44731270-44921643	27530
1236	chr13:44812500-44812812	Jarid2	NM_001205043	chr13:44731270-44921643	81386
1237	chr13:45030868-45031163	Dtnbp1	NM_025772	chr13:44922079-45002096	28919
1238	chr13:46282466-46282932	Stmnd1	NM_001005422	chr13:46273720-46300115	8979
1239	chr13:46645478-46645924	C78339	NM_001033192	chr13:46669521-46675773	23820
1240	chr13:48130694-48131064	4931429P17Rik	NR_038004	chr13:47960329-48018608	112271
1241	chr13:48160048-48160558	Id4	NM_031166	chr13:48261426-48264036	101123
1242	chr13:48810518-48810815	Phf2	NM_011078	chr13:48801749-48870885	60219
1243	chr13:49013359-49014011	Fam120aos	NR_015601	chr13:48968111-48969905	45574
1244	chr13:49015355-49015929	Fam120aos	NR_015601	chr13:48968111-48969905	47531
1245	chr13:49420696-49421297	Ippk	NM_199056	chr13:49421222-49463060	226
1246	chr13:49652770-49653179	Nol8	NM_001271397	chr13:49653077-49679016	103
1247	chr13:49681812-49682294	Iars	NM_172015	chr13:49682129-49734267	76
1248	chr13:50440053-50440298	Fbxw17	NM_175401	chr13:50417876-50433769	22299
1249	chr13:51203577-51204014	Nxnl2	NM_029173	chr13:51171024-51175187	32771
1250	chr13:51491657-51492172	Shc3	NM_009167	chr13:51431041-51567084	75170
1251	chr13:51644839-51645355	Cks2	NM_025415	chr13:51645231-51650662	134
1252	chr13:51845731-51846273	Gadd45g	NM_011817	chr13:51846674-51848474	672
1253	chr13:51846402-51846820	Gadd45g	NM_011817	chr13:51846674-51848474	63
1254	chr13:51920984-51921477	Gadd45g	NM_011817	chr13:51846674-51848474	74556
1255	chr13:51994602-51994929	4921525O09Rik	NR_045061	chr13:52096740-52124160	101975
1256	chr13:52206290-52206599	4921525O09Rik	NR_045061	chr13:52096740-52124160	109704
1257	chr13:52252327-52252597	4921525O09Rik	NR_045061	chr13:52096740-52124160	155722
1258	chr13:52562110-52562691	Gm2848	NR_046069	chr13:52569879-52573225	10825
1259	chr13:52812427-52813024	BB123696	NR_027893	chr13:52729369-52757205	55520
1260	chr13:52949241-52949523	Auh	NM_016709	chr13:52835109-52929677	19705
1261	chr13:53377180-53377521	Sptlc1	NM_009269	chr13:53332747-53377361	11
1262	chr13:53461340-53461935	Msx2	NM_013601	chr13:53466880-53472780	11143
1263	chr13:54055364-54055820	Drd1a	NM_010076	chr13:54051182-54055658	66
1264	chr13:54118384-54118721	Sfxn1	NM_027324	chr13:54071844-54108345	46708
1265	chr13:54190025-54190402	Hrh2	NM_001010973	chr13:54192128-54222432	1915
1266	chr13:54384656-54384944	Cplx2	NM_009946	chr13:54371348-54383917	13452
1267	chr13:54392170-54392782	Cplx2	NM_009946	chr13:54371348-54383917	21128
1268	chr13:54758307-54758793	Sncb	NM_033610	chr13:54758859-54766440	7890
1269	chr13:54818519-54818792	Tspan17	NM_028841	chr13:54789404-54796775	29251
1270	chr13:55104998-55105532	Zfp346	NM_012017	chr13:55105308-55135071	43
1271	chr13:55247382-55247674	Nsd1	NM_008739	chr13:55209781-55318325	37747
1272	chr13:55338289-55338680	Mxd3	NM_016662	chr13:55325167-55329730	8754
1273	chr13:55536223-55537079	Ddx41	NM_134059	chr13:55530409-55536658	7
1274	chr13:55593054-55593404	Tmed9	NM_026211	chr13:55593134-55597694	95
1275	chr13:55634792-55635234	Ddx46	NM_001282055	chr13:55634998-55681267	15
1276	chr13:55963226-55963546	Pitx1	NM_011097	chr13:55825053-55831425	131961
1277	chr13:56222034-56222510	Neurog1	NM_010896	chr13:56250497-56252163	29891
1278	chr13:56251823-56252685	Neurog1	NM_010896	chr13:56250497-56252163	91
1279	chr13:56289905-56290524	Cxcl14	NM_019568	chr13:56288642-56296551	6337
1280	chr13:57017878-57018282	Trpc7	NM_012035	chr13:56773107-56895588	122492
1281	chr13:57362488-57363017	Trpc7	NM_012035	chr13:56773107-56895588	467164
1282	chr13:57494932-57495191	Spock1	NM_001166465	chr13:57421194-57908332	413271
1283	chr13:58148541-58148924	Idnk	NM_198004	chr13:58157648-58164693	8916
1284	chr13:58401293-58401778	Rmi1	NR_031761	chr13:58402247-58411149	712
1285	chr13:58423394-58423659	Rmi1	NM_001168248	chr13:58402596-58411149	20930
1286	chr13:58800122-58800405	Ntrk2	NM_001282961	chr13:58806568-59133970	6305
1287	chr13:58911951-58912340	Ntrk2	NM_001025074	chr13:58807696-59133970	104449
1288	chr13:59769739-59770382	Etohd2	NR_015349	chr13:59769965-59773680	95
1289	chr13:59822965-59823317	Zcchc6	NM_153538	chr13:59771878-59823147	6
1290	chr13:59927930-59928197	A530065N20Rik	NR_046142	chr13:60029710-60116669	101647
1291	chr13:60170946-60171234	Gas1	NM_008086	chr13:60174404-60177535	6445
1292	chr13:62077852-62078417	Zfp808	NM_001039239	chr13:62129889-62173936	51755
1293	chr13:62182194-62182595	Zfp808	NM_001039239	chr13:62129889-62173936	52505
1294	chr13:62285113-62285450	Gm3604	NM_001162910	chr13:62367715-62383174	97893
1295	chr13:62419216-62419350	Gm3604	NM_001162910	chr13:62367715-62383174	36109
1296	chr13:63171349-63171893	2010111I01Rik	NR_110521	chr13:63240028-63326096	68407
1297	chr13:63272085-63272669	Gm16907	NR_045794	chr13:63289153-63297147	24770
1298	chr13:63272792-63273168	Gm16907	NR_045794	chr13:63289153-63297147	24167
1299	chr13:63431676-63432071	Fancc	NM_001042673	chr13:63304708-63431745	128
1300	chr13:63528711-63529222	Ptch1	NM_008957	chr13:63511532-63565520	36554
1301	chr13:64024692-64025415	Hsd17b3	NM_008291	chr13:64058273-64089201	64148
1302	chr13:64131939-64132273	Slc35d2	NM_001001321	chr13:64096309-64129330	2776
1303	chr13:64248892-64249201	1810034E14Rik	NR_045798	chr13:64248699-64268145	347
1304	chr13:64284527-64284883	Cdc14b	NM_172587	chr13:64192544-64274988	9717
1305	chr13:64432172-64432647	Cdk20	NM_053180	chr13:64432552-64439721	143
1306	chr13:64565841-64566197	1190003K10Rik	NM_001195435	chr13:64481245-64497792	68227
1307	chr13:65620297-65620541	Zfp369	NM_178364	chr13:65278853-65297795	341566
1308	chr13:65934733-65935046	Gm10324	NM_001177832	chr13:66113452-66122836	178563
1309	chr13:65990963-65991397	Gm10324	NM_001177832	chr13:66113452-66122836	122272
1310	chr13:67081119-67081386	Zfp708	NM_001012448	chr13:67069397-67081545	293
1311	chr13:67500211-67500520	Zfp58	NM_001007575	chr13:67490166-67500522	157
1312	chr13:67552877-67553283	Zfp748	NM_001035231	chr13:67538640-67553152	72
1313	chr13:67652349-67652838	A530054K11Rik	NM_183146	chr13:67617000-67637753	14840
1314	chr13:67830974-67831427	4930525G20Rik	NR_045194	chr13:67796593-67830985	215
1315	chr13:67909730-67910165	BC048507	NM_001001185	chr13:67863325-67863923	46622
1316	chr13:68568160-68568455	Mtrr	NM_172480	chr13:68560779-68582121	13814
1317	chr13:69196559-69197143	Adcy2	NM_153534	chr13:68620042-68999541	197310
1318	chr13:69263601-69264042	Adcy2	NM_153534	chr13:68620042-68999541	264280
1319	chr13:69265937-69266395	Adcy2	NM_153534	chr13:68620042-68999541	266625
1320	chr13:69586241-69586760	Srd5a1	NM_175283	chr13:69573448-69611463	24963
1321	chr13:69703459-69703948	Ube2ql1	NM_001145162	chr13:69702831-69739897	36194
1322	chr13:70637918-70638253	Ice1	NM_144837	chr13:70588688-70637634	451
1323	chr13:71507541-71508171	Irx1	NM_010573	chr13:71958231-71963723	455867
1324	chr13:71941496-71941826	Irx1	NM_010573	chr13:71958231-71963723	22062
1325	chr13:72345890-72346341	Gm20554	NR_030701	chr13:72623465-72628564	282449
1326	chr13:72836852-72837193	D730050B12Rik	NR_046196	chr13:72809600-72816763	20259
1327	chr13:73099427-73099787	Irx4	NM_018885	chr13:73260496-73269620	160889
1328	chr13:74062008-74062436	Cep72	NM_028959	chr13:74036494-74062285	63
1329	chr13:74208431-74208915	Exoc3	NM_177333	chr13:74169804-74208700	27
1330	chr13:74399152-74399807	Mir692-2b	NR_035409	chr13:74407064-74407173	7585
1331	chr13:74529119-74529629	Zfp825	NM_146231	chr13:74480056-74493950	35424
1332	chr13:75702871-75703143	Ell2	NM_138953	chr13:75707483-75772358	4476
1333	chr13:75794126-75794626	Glrx	NM_053108	chr13:75839885-75850151	45509
1334	chr13:76018424-76018842	Rfesd	NM_001131068	chr13:76001534-76018606	27
1335	chr13:77438801-77439147	Fam172a	NM_001163420	chr13:77708689-78166240	269715
1336	chr13:78427739-78428121	Nr2f1	NM_010151	chr13:78188972-78198982	228948
1337	chr13:78937619-78937899	Nr2f1	NM_010151	chr13:78188972-78198982	738777
1338	chr13:79867563-79867890	Arrdc3	NM_001042591	chr13:80883421-80896043	1015695
1339	chr13:80723232-80723511	Arrdc3	NM_001042591	chr13:80883421-80896043	160050
1340	chr13:80883213-80883647	Arrdc3	NM_001042591	chr13:80883421-80896043	9
1341	chr13:80921738-80921979	5430425K12Rik	NR_103550	chr13:80940402-80948597	18544
1342	chr13:81632883-81633447	Gpr98	NM_054053	chr13:81095067-81633144	21
1343	chr13:81656404-81656835	Lysmd3	NM_030257	chr13:81657805-81671890	1186
1344	chr13:81884508-81884767	Cetn3	NM_007684	chr13:81783291-81797157	101346
1345	chr13:83738233-83738612	Mir9-2	NR_029545	chr13:83738813-83738885	391
1346	chr13:84132629-84132928	Tmem161b	NR_029418	chr13:84222295-84295966	89517
1347	chr13:84347945-84348560	Tmem161b	NR_029418	chr13:84222295-84295966	125957
1348	chr13:85672746-85672884	Cox7c	NM_007749	chr13:86044797-86046795	373980
1349	chr13:86379081-86379525	Cox7c	NM_007749	chr13:86044797-86046795	332508
1350	chr13:89661596-89662192	Vcan	NM_001134475	chr13:89655309-89742512	80618
1351	chr13:89780135-89780702	Vcan	NM_001134475	chr13:89655309-89742512	37906
1352	chr13:90246012-90246349	Tmem167	NM_025335	chr13:90089666-90114921	156514
1353	chr13:90697255-90697536	Atp6ap1l	NM_001145879	chr13:90883448-90905355	207960
1354	chr13:91795977-91796442	Zcchc9	NM_145453	chr13:91796532-91807696	11487
1355	chr13:93192156-93192751	Papd4	NM_133905	chr13:93147399-93192283	170
1356	chr13:93771920-93772263	Arsb	NM_009712	chr13:93771678-93943016	413
1357	chr13:94242159-94242543	Scamp1	NM_029153	chr13:94201432-94285281	42930
1358	chr13:94285074-94285477	Scamp1	NM_029153	chr13:94201432-94285281	6
1359	chr13:94365243-94365631	Ap3b1	NM_009680	chr13:94358959-94566316	6478
1360	chr13:94545735-94546117	Ap3b1	NM_009680	chr13:94358959-94566316	186967
1361	chr13:94599783-94600123	Tbca	NM_009321	chr13:94788942-94842899	188989
1362	chr13:94668235-94668605	Tbca	NM_009321	chr13:94788942-94842899	120522
1363	chr13:94706646-94706998	Tbca	NM_009321	chr13:94788942-94842899	82120
1364	chr13:94912718-94913025	Otp	NM_011021	chr13:94875626-94883681	37245
1365	chr13:94938422-94938819	Wdr41	NM_172590	chr13:94976343-95023316	37723
1366	chr13:95604394-95604744	F2r	NM_010169	chr13:95601788-95618433	13864
1367	chr13:95657102-95657593	F2r	NM_010169	chr13:95601788-95618433	38914
1368	chr13:96660022-96660478	Hmgcr	NM_008255	chr13:96648961-96670936	10686
1369	chr13:96673916-96674231	Hmgcr	NM_008255	chr13:96648961-96670936	3137
1370	chr13:96728313-96728724	Hmgcr	NM_008255	chr13:96648961-96670936	57582
1371	chr13:96924635-96925148	Gcnt4	NM_001166065	chr13:96924688-96950914	203
1372	chr13:97066931-97067533	Fam169a	NM_001146045	chr13:97067286-97129522	54
1373	chr13:97097270-97097638	Fam169a	NM_001100458	chr13:97071642-97129522	25812
1374	chr13:97190444-97190734	Hexb	NM_010422	chr13:97176330-97198357	7768
1375	chr13:97240966-97241442	Enc1	NM_007930	chr13:97241104-97253040	100
1376	chr13:97282576-97283252	Enc1	NM_007930	chr13:97241104-97253040	41810
1377	chr13:97555381-97555760	Gm5086	NR_046157	chr13:97559999-97583994	4429
1378	chr13:97562250-97562672	Gm5086	NR_046157	chr13:97559999-97583994	2462
1379	chr13:97701481-97701829	Gm5086	NR_046157	chr13:97559999-97583994	141656
1380	chr13:97969503-97969815	Arhgef28	NM_012026	chr13:97898594-98206165	236506
1381	chr13:98890752-98891149	Tnpo1	NM_001048267	chr13:98842080-98891042	92
1382	chr13:99344311-99344870	Ptcd2	NM_026873	chr13:99319648-99344678	88
1383	chr13:99444443-99444955	6430562O15Rik	NR_015515	chr13:99410835-99412826	31873
1384	chr13:99790819-99791136	Cartpt	NM_013732	chr13:99898482-99900683	109706
1385	chr13:100015549-100015865	Mccc2	NM_030026	chr13:99948531-100015639	68
1386	chr13:100103889-100104251	Bdp1	NM_001081061	chr13:100017993-100104070	0
1387	chr13:100300741-100301069	Naip6	NM_010871	chr13:100281120-100316616	15711
1388	chr13:100650870-100651234	Rad17	NM_011233	chr13:100617163-100651061	9
1389	chr13:100669665-100670067	Ccdc125	NM_001168386	chr13:100669480-100697240	386
1390	chr13:100774818-100775130	Cenph	NM_021886	chr13:100759685-100775899	925
1391	chr13:101659264-101659520	Pik3r1	NM_001024955	chr13:101680760-101692630	33238
1392	chr13:101750742-101751099	Pik3r1	NM_001077495	chr13:101680760-101768217	17297
1393	chr13:101751764-101752233	Pik3r1	NM_001077495	chr13:101680760-101768217	16219
1394	chr13:101801248-101801695	Pik3r1	NM_001077495	chr13:101680760-101768217	33254
1395	chr13:102655101-102655540	Cd180	NM_008533	chr13:102693557-102706631	38237
1396	chr13:102670401-102670709	Cd180	NM_008533	chr13:102693557-102706631	23002
1397	chr13:102895962-102896456	Cd180	NM_008533	chr13:102693557-102706631	202652
1398	chr13:102957835-102958210	Cd180	NM_008533	chr13:102693557-102706631	264465
1399	chr13:104580674-104581046	Cwc27	NM_026072	chr13:104631326-104816953	236093
1400	chr13:104816953-104817253	Srek1ip1	NM_026075	chr13:104817238-104838659	135
1401	chr13:104911748-104912016	Fam159b	NM_029984	chr13:104845282-104863893	47989
1402	chr13:106856569-106857058	Ipo11	NM_029665	chr13:106794438-106936915	80102
1403	chr13:107134035-107134387	3830408C21Rik	NR_015471	chr13:107022569-107033518	111642
1404	chr13:107661297-107661745	1700006H21Rik	NR_045900	chr13:107687396-107692168	25875
1405	chr13:107831153-107831638	Zswim6	NM_145456	chr13:107724616-107890064	58669
1406	chr13:107908007-107908231	Zswim6	NM_145456	chr13:107724616-107890064	18055
1407	chr13:108273311-108273673	Depdc1b	NM_178683	chr13:108316336-108389557	42844
1408	chr13:109651861-109652357	Mir1904	NR_035442	chr13:109903808-109903888	251699
1409	chr13:109822244-109822618	Mir1904	NR_035442	chr13:109903808-109903888	81377
1410	chr13:110019183-110019979	Mir1904	NR_035442	chr13:109903808-109903888	115773
1411	chr13:110139864-110140419	Rab3c	NM_023852	chr13:110054186-110280206	140065
1412	chr13:110603002-110603135	Plk2	NM_152804	chr13:110395043-110400843	208025
1413	chr13:111354539-111354880	Actbl2	NM_175497	chr13:111255012-111257749	99697
1414	chr13:111393362-111393805	Gpbp1	NM_001122963	chr13:111425679-111490041	96458
1415	chr13:111407795-111408161	Gpbp1	NM_001122963	chr13:111425679-111490041	82063
1416	chr13:111725680-111726007	Mier3	NM_172593	chr13:111686177-111718594	39666
1417	chr13:111938950-111939276	Map3k1	NM_011945	chr13:111746434-111808983	130130
1418	chr13:112462322-112462867	Il6st	NM_010560	chr13:112464069-112506860	1475
1419	chr13:112518075-112518659	Il6st	NM_010560	chr13:112464069-112506860	54298
1420	chr13:112770398-112771067	Ppap2a	NM_008903	chr13:112800776-112867894	30044
1421	chr13:113158204-113158583	Gzmk	NM_008196	chr13:113171873-113180897	22504
1422	chr13:113288059-113288636	Esm1	NM_023612	chr13:113209658-113218104	78689
1423	chr13:113940800-113941134	Arl15	NM_172595	chr13:113794507-114157461	146460
1424	chr13:114158061-114158497	A430090L17Rik	NR_045836	chr13:114124347-114151592	6687
1425	chr13:114293430-114293651	Ndufs4	NM_010887	chr13:114287794-114388094	94554
1426	chr13:114447325-114447597	Fst	NM_008046	chr13:114452261-114458730	11269
1427	chr13:114571754-114572125	4930544M13Rik	NR_045976	chr13:114607227-114697822	35288
1428	chr13:115089334-115089711	Pelo	NM_134058	chr13:115088354-115090158	636
1429	chr13:118035643-118036036	4933413L06Rik	NR_045508	chr13:117706763-117720011	315828
1430	chr13:118715401-118715589	Fgf10	NM_008002	chr13:118714698-118792573	797
1431	chr5:3181496-3181714	Cdk6	NM_009873	chr5:3344311-3522225	162706
1432	chr5:3293774-3294149	Cdk6	NM_009873	chr5:3344311-3522225	50350
1433	chr5:3332990-3333601	Cdk6	NM_009873	chr5:3344311-3522225	11016
1434	chr5:3595869-3596584	Pex1	NM_001293806	chr5:3596065-3637230	161
1435	chr5:3872428-3872708	Mterf1a	NM_172135	chr5:3890580-3893933	21365
1436	chr5:5261774-5262157	Cdk14	NM_011074	chr5:4803384-5380251	118286
1437	chr5:5290498-5290788	Cdk14	NM_011074	chr5:4803384-5380251	89608
1438	chr5:5349681-5349934	Cdk14	NM_011074	chr5:4803384-5380251	30444
1439	chr5:5379906-5380230	Cdk14	NM_011074	chr5:4803384-5380251	183
1440	chr5:5559262-5559859	Gtpbp10	NM_153116	chr5:5537456-5559501	59
1441	chr5:5698966-5699353	Steap2	NM_028734	chr5:5664828-5694568	4591
1442	chr5:6328528-6328959	Steap1	NM_027399	chr5:5736321-5749317	579426
1443	chr5:7344731-7345080	Zfp804b	NM_001163223	chr5:6769029-7344378	527
1444	chr5:8054382-8054611	Sri	NM_001080974	chr5:8056541-8069314	2045
1445	chr5:8367938-8368378	Adam22	NM_001098225	chr5:8072351-8368081	77
1446	chr5:8424187-8424517	Slc25a40	NM_178766	chr5:8422837-8454839	1515
1447	chr5:8711376-8711599	Abcb1a	NM_011076	chr5:8660091-8748570	51396
1448	chr5:8797836-8798243	Abcb1b	NM_011075	chr5:8798146-8866314	107
1449	chr5:8997081-8997487	Crot	NM_023733	chr5:8966047-8997146	138
1450	chr5:12139057-12139388	4933402N22Rik	NM_001177510	chr5:11918042-11922804	221180
1451	chr5:12561746-12562046	Sema3d	NM_028882	chr5:12383165-12588943	178731
1452	chr5:12872985-12873463	Sema3d	NM_028882	chr5:12383165-12588943	490059
1453	chr5:13673793-13674158	Speer3	NM_027650	chr5:13791618-13796819	117643
1454	chr5:13710730-13711011	Speer3	NM_027650	chr5:13791618-13796819	80748
1455	chr5:13982466-13982817	Sema3e	NM_011348	chr5:14025275-14256689	42634
1456	chr5:14494454-14494758	Pclo	NM_011995	chr5:14514917-14863459	20311
1457	chr5:16839283-16839701	Hgf	NM_001289461	chr5:16553900-16619439	285592
1458	chr5:16935320-16935591	Hgf	NM_001289461	chr5:16553900-16619439	381555
1459	chr5:16968792-16969275	Hgf	NM_001289461	chr5:16553900-16619439	415133
1460	chr5:18081990-18082344	Gnat3	NM_001081143	chr5:17962569-18019668	119598
1461	chr5:19154530-19155124	4921504A21Rik	NR_102341	chr5:19202367-19226555	71728
1462	chr5:20469744-20470256	Phtf2	NM_172992	chr5:20758663-20882124	412124
1463	chr5:20603773-20604047	Phtf2	NM_172992	chr5:20758663-20882124	278214
1464	chr5:20692196-20692571	Phtf2	NM_172992	chr5:20758663-20882124	189741
1465	chr5:20883867-20884575	Tmem60	NM_177601	chr5:20882452-20886870	1769
1466	chr5:20964306-20964868	Rsbn1l	NM_001080977	chr5:20893023-20951822	12765
1467	chr5:20973784-20974300	Rsbn1l	NM_001080977	chr5:20893023-20951822	22220
1468	chr5:21274281-21274664	Gsap	NM_175437	chr5:21186266-21291701	88206
1469	chr5:21424796-21425125	Fam185a	NM_177869	chr5:21424902-21482124	58
1470	chr5:21826409-21826764	Slc26a5	NM_001289788	chr5:21809000-21862006	35420
1471	chr5:22020012-22020351	Slc26a5	NM_030727	chr5:21809000-21865604	154577
1472	chr5:22572902-22573227	6030443J06Rik	NR_102315	chr5:22550412-22558171	22652
1473	chr5:24103221-24103584	Klhl7	NM_026448	chr5:24100589-24161231	2813
1474	chr5:24182197-24182509	Nupl2	NM_153092	chr5:24164962-24184008	17391
1475	chr5:24335998-24336345	Kcnh2	NM_001294162	chr5:24319588-24329591	6580
1476	chr5:24394495-24395003	Abcb8	NM_029020	chr5:24394155-24409947	594
1477	chr5:24530042-24530466	Gbx1	NM_015739	chr5:24504425-24526848	3406
1478	chr5:25499632-25499953	4831440E17Rik	NR_030700	chr5:25499796-25504473	4
1479	chr5:25533284-25533677	1700096K18Rik	NR_027388	chr5:25530017-25531466	3463
1480	chr5:25554718-25555181	1700096K18Rik	NR_027388	chr5:25530017-25531466	24932
1481	chr5:25705525-25706144	Xrcc2	NM_020570	chr5:25689815-25705797	37
1482	chr5:26006790-26007885	Gm1979	NM_001281519	chr5:26000171-26004727	2610
1483	chr5:26070502-26071164	Gm10471	NM_001177579	chr5:26082171-26089264	18431
1484	chr5:26691866-26692439	Dpp6	NM_010075	chr5:26817356-27727500	125204
1485	chr5:26751310-26751731	Dpp6	NM_010075	chr5:26817356-27727500	65836
1486	chr5:26795355-26795868	Dpp6	NM_010075	chr5:26817356-27727500	21745
1487	chr5:26887329-26887638	Dpp6	NM_001198886	chr5:26904777-27727500	17294
1488	chr5:26904279-26904662	Dpp6	NM_001198886	chr5:26904777-27727500	307
1489	chr5:26973301-26973548	Dpp6	NM_001198886	chr5:26904777-27727500	68647
1490	chr5:27737055-27737479	Paxip1	NM_018878	chr5:27740080-27791550	54283
1491	chr5:27791202-27791610	Paxip1	NM_018878	chr5:27740080-27791550	144
1492	chr5:27819148-27819598	Htr5a	NM_008314	chr5:27841946-27855086	22573
1493	chr5:28070895-28071412	Insig1	NM_153526	chr5:28071411-28078662	258
1494	chr5:28209756-28210394	Cnpy1	NM_175651	chr5:28205462-28237873	27798
1495	chr5:28231978-28232595	Cnpy1	NM_175651	chr5:28205462-28237873	5587
1496	chr5:28596976-28597308	Shh	NM_009170	chr5:28456839-28467101	130041
1497	chr5:29171033-29171482	Rnf32	NM_001289757	chr5:29195992-29225524	24735
1498	chr5:29198994-29199622	Rnf32	NM_001289757	chr5:29195992-29225524	3316
1499	chr5:30058241-30058654	Tyms	NM_021288	chr5:30058199-30073625	15178
1500	chr5:30660218-30660606	Cenpa	NM_007681	chr5:30666901-30674826	6489
1501	chr5:31526725-31527200	Slc4a1ap	NM_009206	chr5:31526994-31554038	32
1502	chr5:31804260-31804548	Bre	NM_181282	chr5:31698049-32084739	106355
1503	chr5:32458628-32459204	Ppp1cb	NM_172707	chr5:32458969-32493712	53
1504	chr5:32733853-32734395	Pisd	NM_177298	chr5:32736313-32785626	51502
1505	chr5:32785506-32785982	Pisd	NM_177298	chr5:32736313-32785626	118
1506	chr5:32910423-32910857	Depdc5	NM_001170567	chr5:32863720-32994233	46920
1507	chr5:33034238-33034505	Ywhah	NM_011738	chr5:33018815-33027966	15556
1508	chr5:33102278-33102977	Slc5a1	NM_019810	chr5:33104218-33162699	1591
1509	chr5:33311093-33311449	Maea	NM_021500	chr5:33335571-33373294	24300
1510	chr5:33335094-33335555	Maea	NM_021500	chr5:33335571-33373294	247
1511	chr5:33458336-33458932	Nkx1-1	NM_011320	chr5:33430733-33434090	24544
1512	chr5:33535265-33536179	Fam53a	NM_178390	chr5:33600352-33629635	93913
1513	chr5:33651965-33652378	Slbp	NM_001289724	chr5:33640054-33652574	403
1514	chr5:33658584-33659008	Tacc3	NM_001040435	chr5:33658146-33672197	650
1515	chr5:33922261-33922989	Nelfa	NM_011914	chr5:33898179-33936258	13633
1516	chr5:34169152-34169510	Haus3	NM_146159	chr5:34153896-34169424	93
1517	chr5:34187640-34188222	Mxd4	NM_010753	chr5:34176579-34187710	221
1518	chr5:34336724-34337140	Rnf4	NM_011278	chr5:34336389-34353430	543
1519	chr5:35104687-35105081	Lrpap1	NM_013587	chr5:35091505-35105697	813
1520	chr5:35105494-35105779	Lrpap1	NM_013587	chr5:35091505-35105697	61
1521	chr5:35280084-35280679	Adra2c	NM_007418	chr5:35278565-35281763	1816
1522	chr5:35782246-35782700	Ablim2	NM_001177696	chr5:35757879-35884979	24594
1523	chr5:35851599-35851875	Afap1	NM_027373	chr5:35893318-36003922	41581
1524	chr5:36115638-36115910	Psapl1	NM_175249	chr5:36204020-36206567	88246
1525	chr5:36696005-36696384	D5Ertd579e	NM_001081232	chr5:36600485-36696021	173
1526	chr5:36830482-36830920	Man2b2	NM_008550	chr5:36806812-36830649	52
1527	chr5:36902810-36903277	Ppp2r2cos	NR_045505	chr5:36873594-36876879	26164
1528	chr5:37233033-37233509	Crmp1	NM_001136058	chr5:37242057-37292163	8786
1529	chr5:37386790-37387175	Evc2	NM_145920	chr5:37338477-37425054	48505
1530	chr5:37695810-37696184	Stk32b	NM_022416	chr5:37446824-37717153	21156
1531	chr5:38275784-38276075	Otop1	NM_172709	chr5:38277403-38304217	1474
1532	chr5:38655326-38655876	Zfp518b	NM_001081144	chr5:38668483-38684826	29225
1533	chr5:38698019-38698441	Zfp518b	NM_001081144	chr5:38668483-38684826	13404
1534	chr5:41923225-41923537	Mir6414	NR_105842	chr5:41891341-41891423	32040
1535	chr5:43812765-43813004	Bst1	NM_009763	chr5:43818892-43843468	6008
1536	chr5:44143707-44144314	Prom1	NM_001163577	chr5:43993621-44101736	42274
1537	chr5:44726897-44727282	Ldb2	NM_010698	chr5:44472132-44799746	72657
1538	chr5:45378509-45378933	Qdpr	NM_024236	chr5:45434031-45450229	71508
1539	chr5:46172308-46172829	4930405L22Rik	NR_110478	chr5:45926821-45932409	240159
1540	chr5:49754684-49754920	Gpr125	NM_133911	chr5:49959950-50058996	304194
1541	chr5:50122773-50123122	4930448I18Rik	NR_040696	chr5:50151332-50156092	28385
1542	chr5:51170159-51170400	Ppargc1a	NR_027710	chr5:51454248-51553921	383642
1543	chr5:52834050-52834537	Anapc4	NM_024213	chr5:52834134-52866734	159
1544	chr5:53023670-53024187	Slc34a2	NM_011402	chr5:53049352-53071663	25424
1545	chr5:53214009-53214361	Sel1l3	NM_172710	chr5:53107082-53213452	733
1546	chr5:53466816-53467471	Rbpj	NM_001080928	chr5:53555778-53657445	88635
1547	chr5:53467489-53468138	Rbpj	NM_001080928	chr5:53555778-53657445	87965
1548	chr5:53541992-53542394	Rbpj	NM_001080928	chr5:53555778-53657445	13585
1549	chr5:53575103-53575349	Rbpj	NM_001277116	chr5:53590345-53657445	15119
1550	chr5:53589130-53589760	Rbpj	NM_001277116	chr5:53590345-53657445	900
1551	chr5:53634661-53635139	Rbpj	NM_001080927	chr5:53590485-53657445	44415
1552	chr5:53711401-53711796	Cckar	NM_009827	chr5:53698484-53707704	3894
1553	chr5:54763062-54763359	Gm10440	NR_038045	chr5:54349991-54358542	413219
1554	chr5:55791574-55792306	Gm10440	NR_038045	chr5:54349991-54358542	1441949
1555	chr5:56122099-56122483	4932441J04Rik	NR_015588	chr5:57570083-57717919	1595628
1556	chr5:58726011-58726148	4930459L07Rik	NR_046190	chr5:58443239-58452998	273081
1557	chr5:58939532-58939765	4930459L07Rik	NR_046190	chr5:58443239-58452998	486650
1558	chr5:59940846-59941265	4933402J10Rik	NR_040683	chr5:59963118-59986002	44947
1559	chr5:63812186-63812573	0610040J01Rik	NM_029554	chr5:63812494-63899619	115
1560	chr5:63874831-63875219	0610040J01Rik	NM_029554	chr5:63812494-63899619	62531
1561	chr5:63932671-63933134	Rell1	NM_145923	chr5:63908897-63968897	35995
1562	chr5:64047780-64048305	5830416I19Rik	NR_045384	chr5:64044972-64050226	3070
1563	chr5:64500348-64500851	C030018K13Rik	NR_045413	chr5:64477007-64483966	23592
1564	chr5:64701320-64701912	Gm3716	NR_045078	chr5:64593862-64610699	90917
1565	chr5:64864573-64865250	Klf3	NM_008453	chr5:64803522-64830129	61389
1566	chr5:64896619-64896982	Tlr1	NM_030682	chr5:64924679-64932699	35899
1567	chr5:65079192-65079533	Klhl5	NM_175174	chr5:65131230-65168142	51868
1568	chr5:65130860-65131251	Klhl5	NM_175174	chr5:65131230-65168142	175
1569	chr5:65335514-65336055	Rfc1	NM_011258	chr5:65261851-65335639	145
1570	chr5:65391210-65391769	Lias	NM_024471	chr5:65391496-65409207	7
1571	chr5:65700090-65700444	Pds5a	NM_001081321	chr5:65615259-65697856	2411
1572	chr5:66369052-66369280	Apbb2	NM_001201416	chr5:66298724-66337665	31501
1573	chr5:66620252-66620738	Apbb2	NM_009686	chr5:66298724-66618817	1678
1574	chr5:66790121-66790489	Limch1	NM_001001980	chr5:66745839-67057159	44466
1575	chr5:66815816-66816272	Limch1	NM_001001980	chr5:66745839-67057159	70205
1576	chr5:67633305-67633845	Shisa3	NM_001033415	chr5:67607882-67613987	25693
1577	chr5:72133875-72134175	Commd8	NM_178599	chr5:72156999-72168183	34158
1578	chr5:72559724-72560049	Nfxl1	NM_133921	chr5:72513303-72559645	241
1579	chr5:72876009-72876354	Tec	NM_001113464	chr5:72755717-72868448	7733
1580	chr5:72902274-72902742	Slain2	NM_001113423	chr5:72914361-72978841	11853
1581	chr5:73219606-73220143	Fryl	NM_028194	chr5:73020190-73256618	36744
1582	chr5:73691934-73692366	Spata18	NM_178387	chr5:73651379-73679484	40771
1583	chr5:73892360-73892860	Usp46	NM_177561	chr5:74000037-74068411	175801
1584	chr5:74998959-74999601	Chic2	NM_028850	chr5:75006423-75044626	45346
1585	chr5:75085011-75085588	Gsx2	NM_133256	chr5:75075600-75077893	9699
1586	chr5:75365679-75366122	Mir7025	NR_105992	chr5:75176830-75176904	189070
1587	chr5:75832310-75832661	Kdr	NM_010612	chr5:75933269-75978428	145943
1588	chr5:76321255-76321807	Pdcl2	NM_023508	chr5:76312145-76331111	9580
1589	chr5:76330929-76331289	Pdcl2	NM_023508	chr5:76312145-76331111	2
1590	chr5:76365432-76365789	Nmu	NM_019515	chr5:76333494-76363777	1833
1591	chr5:76951042-76951535	Paics	NM_025939	chr5:76951410-76967505	122
1592	chr5:76974553-76974920	Srp72	NM_025691	chr5:76974700-76999935	36
1593	chr5:77119724-77120033	Hopx	NM_175606	chr5:77086985-77115123	4755
1594	chr5:77262167-77262655	Rest	NM_011263	chr5:77265493-77283697	3082
1595	chr5:79428709-79429106	Mir669m-1	NR_035474	chr5:78929669-79515904	86997
1596	chr5:81555913-81556435	Lphn3	NM_198702	chr5:81021592-81795730	534582
1597	chr5:81653980-81654372	Lphn3	NM_198702	chr5:81021592-81795730	632584
1598	chr5:82878212-82878348	Mir1187	NR_035415	chr5:82798943-82799065	79215
1599	chr5:86066202-86066803	Cenpc1	NM_007683	chr5:86012024-86065583	919
1600	chr5:86407264-86407588	Tmprss11d	NM_145561	chr5:86302853-86373387	34039
1601	chr5:86786867-86787311	Ythdc1	NM_177680	chr5:86804489-86836657	17400
1602	chr5:86857822-86858051	Ugt2b34	NM_153598	chr5:86889769-86906937	49001
1603	chr5:87288850-87289113	Ugt2b37	NM_053215	chr5:87240491-87254788	34193
1604	chr5:87350373-87350670	Ugt2a3	NM_028094	chr5:87324971-87337195	13326
1605	chr5:87772124-87772504	Csn1s2a	NM_007785	chr5:87774566-87788797	2252
1606	chr5:88554067-88554396	Utp3	NM_023054	chr5:88554482-88556083	251
1607	chr5:88679159-88679839	Grsf1	NM_178700	chr5:88659232-88676171	3328
1608	chr5:89166478-89166770	Slc4a4	NM_001136260	chr5:88887259-89239656	279365
1609	chr5:89559194-89559526	Npffr2	NM_133192	chr5:89527428-89583740	31932
1610	chr5:90964244-90964596	Mthfd2l	NM_026788	chr5:90931195-91021370	33225
1611	chr5:91139231-91139610	Areg	NM_009704	chr5:91139614-91148432	194
1612	chr5:91945578-91945946	Rchy1	NR_073442	chr5:91948841-91962556	16794
1613	chr5:91994487-91994964	Gm1045	NM_001177577	chr5:91987472-91995317	7253
1614	chr5:92042209-92042745	Cdkl2	NM_001276315	chr5:92006073-92042696	219
1615	chr5:92083171-92083561	G3bp2	NM_001080794	chr5:92052145-92083557	191
1616	chr5:92112547-92113233	Uso1	NM_019490	chr5:92137937-92202795	25047
1617	chr5:92128613-92129106	Uso1	NM_019490	chr5:92137937-92202795	9078
1618	chr5:92309812-92310150	Sdad1	NM_172713	chr5:92284009-92310024	43
1619	chr5:92435006-92435387	Nup54	NM_183392	chr5:92415539-92435199	3
1620	chr5:92812974-92813170	Shroom3	NM_001077595	chr5:92809381-92965759	3691
1621	chr5:92897630-92898155	Shroom3	NM_001077596	chr5:92897992-92965759	100
1622	chr5:92924805-92925655	Shroom3	NM_001077596	chr5:92897992-92965759	27238
1623	chr5:93026509-93026972	Sowahb	NM_175270	chr5:93041122-93045022	18282
1624	chr5:93092926-93093384	Sept11	NM_001009818	chr5:93093456-93174958	301
1625	chr5:93126607-93126980	Sept11	NM_001009818	chr5:93093456-93174958	33337
1626	chr5:93127147-93127527	Sept11	NM_001009818	chr5:93093456-93174958	33881
1627	chr5:96209896-96210235	Mrpl1	NM_053158	chr5:96210114-96266727	49
1628	chr5:96964404-96964994	Bmp2k	NM_080708	chr5:96997688-97091048	32989
1629	chr5:96972791-96973056	Bmp2k	NM_080708	chr5:96997688-97091048	24765
1630	chr5:97218587-97219188	Paqr3	NM_198422	chr5:97082328-97111596	107291
1631	chr5:97226474-97226851	Paqr3	NM_198422	chr5:97082328-97111596	115066
1632	chr5:97812518-97813140	Antxr2	NM_133738	chr5:97884687-98030962	218133
1633	chr5:97839423-97839700	Antxr2	NM_133738	chr5:97884687-98030962	191401
1634	chr5:98255558-98255980	Fgf5	NM_010203	chr5:98254183-98277033	1586
1635	chr5:98921616-98922037	Bmp3	NM_173404	chr5:98854438-98880960	67388
1636	chr5:99959221-99959525	Hnrnpd	NM_001077266	chr5:99955934-99978938	19565
1637	chr5:100119299-100119831	Tmem150c	NM_182841	chr5:100077872-100159808	40243
1638	chr5:100467325-100467701	Lin54	NM_001115010	chr5:100442034-100498573	31060
1639	chr5:100518029-100518530	Cops4	NM_012001	chr5:100518308-100547802	29
1640	chr5:100569287-100569853	Plac8	NM_139198	chr5:100553732-100572205	2635
1641	chr5:100798399-100798774	Helq	NM_001081107	chr5:100762147-100798600	14
1642	chr5:101538068-101538363	Nkx6-1	NM_144955	chr5:101659196-101664711	126496
1643	chr5:101713399-101713883	Nkx6-1	NM_144955	chr5:101659196-101664711	48930
1644	chr5:101847730-101848588	Cds1	NM_173370	chr5:101765129-101823852	83030
1645	chr5:102014091-102014563	Wdfy3	NM_172882	chr5:101832952-102069921	55594
1646	chr5:102511954-102512330	Arhgap24	NM_029270	chr5:102481390-102897937	30752
1647	chr5:103503488-103503863	Ptpn13	NM_011204	chr5:103425191-103598361	78484
1648	chr5:103724158-103725002	Aff1	NM_133919	chr5:103754161-103855322	29581
1649	chr5:104021962-104022318	Hsd17b11	NM_053262	chr5:103989764-104021796	344
1650	chr5:104046632-104047054	Nudt9	NM_028794	chr5:104047010-104065367	167
1651	chr5:104156334-104156641	Dspp	NM_010080	chr5:104170711-104180127	14224
1652	chr5:104188350-104188588	Dmp1	NM_016779	chr5:104202616-104214102	14147
1653	chr5:104433828-104434486	Spp1	NM_001204203	chr5:104435110-104441053	953
1654	chr5:104442794-104443046	Spp1	NM_001204233	chr5:104436191-104441053	6729
1655	chr5:105181503-105181718	Gbp4	NM_001256005	chr5:105115766-105139586	42024
1656	chr5:105341182-105341613	Gbp11	NM_001039647	chr5:105323025-105346472	5075
1657	chr5:105545051-105545466	Lrrc8c	NM_133897	chr5:105519470-105608954	25788
1658	chr5:105865259-105865550	Zfp326	NM_018759	chr5:105876567-105915820	11163
1659	chr5:106344278-106344672	Barhl2	NM_001005477	chr5:106452522-106458166	113691
1660	chr5:106964154-106964637	Cdc7	NM_001271567	chr5:106964321-106984439	74
1661	chr5:107148108-107148535	Tgfbr3	NM_011578	chr5:107106569-107289595	141274
1662	chr5:107437632-107438161	Btbd8	NM_001255991	chr5:107437996-107491596	100
1663	chr5:107900392-107900891	Rpl5	NM_016980	chr5:107900527-107909005	114
1664	chr5:107987177-107987704	Fam69a	NM_026062	chr5:107908041-107987077	363
1665	chr5:108065365-108065845	Mtf2	NM_013827	chr5:108065673-108109219	68
1666	chr5:108076838-108077544	Mtf2	NM_001253878	chr5:108078164-108109219	973
1667	chr5:108097459-108098088	Mtf2	NM_001253878	chr5:108078164-108109219	19609
1668	chr5:108268653-108269063	Dr1	NM_026106	chr5:108268896-108280521	38
1669	chr5:108312532-108312981	Pigg	NM_001081234	chr5:108312924-108348779	168
1670	chr5:108668422-108668922	Slc26a1	NM_174870	chr5:108670544-108675649	6977
1671	chr5:109464263-109464554	Vmn2r17	NM_001104628	chr5:109420012-109453387	44396
1672	chr5:109548687-109549062	Crlf2	NM_016715	chr5:109554708-109558993	10119
1673	chr5:109557445-109558931	Crlf2	NM_016715	chr5:109554708-109558993	805
1674	chr5:109663020-109663371	Crlf2	NM_016715	chr5:109554708-109558993	104202
1675	chr5:109751954-109752398	Gm10416	NR_027964	chr5:109833500-109834142	81966
1676	chr5:110086069-110086717	Plcxd1	NM_207279	chr5:110099968-110105952	13575
1677	chr5:110098922-110099476	Plcxd1	NM_207279	chr5:110099968-110105952	769
1678	chr5:110227417-110227890	Ankle2	NM_001253814	chr5:110231003-110256651	3350
1679	chr5:110437685-110438166	LOC101056043	NR_105032	chr5:110429874-110431955	5970
1680	chr5:110469444-110470015	Fbrsl1	NM_001142642	chr5:110361751-110448503	21226
1681	chr5:110580724-110581433	Galnt9	NM_001122639	chr5:110603504-110621383	22426
1682	chr5:110653348-110653692	Ddx51	NM_027156	chr5:110653450-110660496	70
1683	chr5:110839421-110839911	Hscb	NM_153571	chr5:110829069-110839777	111
1684	chr5:111044178-111044524	Mir701	NR_030482	chr5:111004143-111004252	40208
1685	chr5:111170370-111170961	Pitpnb	NM_019640	chr5:111330762-111388359	160097
1686	chr5:111413224-111413466	Mn1	NM_001081235	chr5:111418165-111457025	4820
1687	chr5:111626295-111626704	C130026L21Rik	NR_015546	chr5:111581560-111587153	44939
1688	chr5:111761904-111762303	E130006D01Rik	NR_045834	chr5:111734283-111761728	375
1689	chr5:111829890-111830176	E130006D01Rik	NR_045834	chr5:111734283-111761728	68305
1690	chr5:112295152-112295600	Tpst2	NM_009419	chr5:112276706-112315356	18670
1691	chr5:112709755-112710235	1700095B10Rik	NR_040676	chr5:112793291-112801701	83296
1692	chr5:112822457-112822752	1700095B10Rik	NR_040676	chr5:112793291-112801701	29313
1693	chr5:113226543-113227185	Tmem211	NM_001033428	chr5:113226908-113239263	44
1694	chr5:113324295-113324770	Mir7229	NR_106088	chr5:113324492-113324545	13
1695	chr5:113332824-113333328	Mir7230	NR_106089	chr5:113337589-113337645	4569
1696	chr5:113506796-113507222	Wscd2	NM_177292	chr5:113550419-113589725	43410
1697	chr5:113690080-113690632	1700069L16Rik	NR_033216	chr5:113692423-113724772	34416
1698	chr5:113723689-113724231	1700069L16Rik	NR_033216	chr5:113692423-113724772	812
1699	chr5:113772596-113772869	Iscu	NM_025526	chr5:113772811-113778282	79
1700	chr5:113942446-113943005	Coro1c	NM_011779	chr5:113842438-113908706	34019
1701	chr5:114100162-114100439	Usp30	NM_001033202	chr5:114100332-114122924	32
1702	chr5:114485763-114486160	Mvk	NM_023556	chr5:114444305-114460590	41656
1703	chr5:114541862-114542130	Fam222a	NM_001004180	chr5:114568250-114613218	26254
1704	chr5:114667482-114667948	Trpv4	NM_022017	chr5:114622153-114658421	9294
1705	chr5:114922342-114922693	Oasl1	NM_145209	chr5:114923239-114937911	722
1706	chr5:115113229-115113608	Gm13826	NM_001271590	chr5:115102921-115110268	3150
1707	chr5:115317400-115317801	Srsf9	NM_025573	chr5:115327176-115333080	9576
1708	chr5:115464560-115465281	Pla2g1b	NM_011107	chr5:115466265-115474717	1345
1709	chr5:115476393-115476688	Sirt4	NM_001167691	chr5:115478009-115484297	7757
1710	chr5:115489803-115490659	Sirt4	NM_133760	chr5:115478009-115484484	5747
1711	chr5:115516425-115516690	Pxn	NM_133915	chr5:115506675-115555987	9882
1712	chr5:115559283-115559680	Rplp0	NM_007475	chr5:115559466-115563729	15
1713	chr5:115565021-115565422	Gcn1l1	NM_172719	chr5:115565262-115622654	41
1714	chr5:115732524-115732893	Ccdc64	NM_001080808	chr5:115649285-115731559	1149
1715	chr5:115751949-115752182	Ccdc64	NM_001080808	chr5:115649285-115731559	20506
1716	chr5:115841309-115841874	Cit	NM_007708	chr5:115845655-116006341	4064
1717	chr5:116388288-116388540	Hspb8	NM_030704	chr5:116408494-116422864	34450
1718	chr5:116395916-116396435	Hspb8	NM_030704	chr5:116408494-116422864	26689
1719	chr5:116410130-116410559	Hspb8	NM_030704	chr5:116408494-116422864	12520
1720	chr5:116438192-116438806	Srrm4os	NR_015595	chr5:116438721-116465487	222
1721	chr5:116453256-116453773	Srrm4os	NR_015595	chr5:116438721-116465487	14793
1722	chr5:116456887-116457343	Srrm4os	NR_015595	chr5:116438721-116465487	18394
1723	chr5:116591665-116592296	Srrm4	NM_026886	chr5:116439272-116591817	163
1724	chr5:116655067-116655472	Srrm4	NM_026886	chr5:116439272-116591817	63452
1725	chr5:116841644-116842012	Srrm4	NM_026886	chr5:116439272-116591817	250011
1726	chr5:117403555-117403948	Ksr2	NM_001114545	chr5:117414001-117767988	10250
1727	chr5:117863301-117863546	Nos1	NM_008712	chr5:117867118-117953813	3695
1728	chr5:118155296-118155608	Fbxw8	NM_172721	chr5:118064980-118155458	6
1729	chr5:118244823-118245424	Rnft2	NM_001109902	chr5:118190735-118245025	98
1730	chr5:118436272-118437173	Med13l	NM_172424	chr5:118560718-118765437	123996
1731	chr5:118815689-118816184	4930413E15Rik	NR_040694	chr5:118952338-118961261	136402
1732	chr5:119055500-119055938	1700081H04Rik	NR_040693	chr5:119108235-119114543	52516
1733	chr5:119304602-119305070	Gm7538	NR_046033	chr5:119194312-119200018	104818
1734	chr5:119398010-119398403	AW549542	NR_045702	chr5:119570128-119580358	182152
1735	chr5:119584889-119585307	AW549542	NR_045702	chr5:119570128-119580358	4740
1736	chr5:119622888-119623248	Gm16063	NR_046178	chr5:119625941-119634462	2873
1737	chr5:119670585-119671002	Tbx3	NM_198052	chr5:119670861-119684724	68
1738	chr5:119679710-119680365	Tbx3	NM_011535	chr5:119671232-119684724	8805
1739	chr5:120130900-120131313	Gm10390	NR_045793	chr5:120121095-120139263	8157
1740	chr5:120455748-120456168	Sdsl	NM_133902	chr5:120458201-120472763	16805
1741	chr5:120512870-120513400	Slc8b1	NM_001177594	chr5:120511191-120534024	1944
1742	chr5:120522684-120523105	Slc8b1	NM_001177594	chr5:120511191-120534024	11703
1743	chr5:120612473-120612882	Rita1	NM_133908	chr5:120609059-120612589	88
1744	chr5:120833893-120834248	Oas1f	NM_145153	chr5:120847366-120857986	13296
1745	chr5:120894668-120895035	Oas1g	NM_011852	chr5:120876141-120887598	7253
1746	chr5:121584101-121584556	Aldh2	NM_009656	chr5:121567686-121593824	9496
1747	chr5:121660844-121661222	Brap	NM_001289544	chr5:121660868-121687249	165
1748	chr5:122149320-122149584	Ppp1cc	NM_013636	chr5:122158278-122175269	8826
1749	chr5:122191353-122192010	Hvcn1	NM_001042489	chr5:122209728-122242297	18047
1750	chr5:122372191-122372685	Gpn3	NM_024216	chr5:122372507-122382769	69
1751	chr5:122421861-122422265	Anapc7	NM_019805	chr5:122422443-122444911	380
1752	chr5:122462389-122462822	Atp2a2	NR_027838	chr5:122453512-122502225	39620
1753	chr5:122825164-122825595	Anapc5	NM_001042491	chr5:122787460-122821342	4037
1754	chr5:122900001-122900676	Kdm2b	NM_013910	chr5:122870674-122900350	12
1755	chr5:123157962-123158415	Setd1b	NM_001040398	chr5:123142192-123168630	15996
1756	chr5:123171650-123172084	Hpd	NM_008277	chr5:123171806-123182686	10819
1757	chr5:123228058-123228355	Psmd9	NM_026000	chr5:123228189-123250125	17
1758	chr5:123298522-123299019	Bcl7a	NM_029850	chr5:123344447-123374083	45677
1759	chr5:123375801-123376335	Mlxip	NM_133917	chr5:123394797-123457931	18729
1760	chr5:123572806-123573255	Vps33a	NM_029929	chr5:123528759-123573015	15
1761	chr5:124176590-124177268	Pitpnm2	NM_001289472	chr5:124118688-124187182	10253
1762	chr5:124552615-124553084	Ddx55	NM_026409	chr5:124552863-124569660	14
1763	chr5:124578976-124579338	Gtf2h3	NM_181410	chr5:124579147-124597680	10
1764	chr5:124610957-124611472	Tctn2	NM_026486	chr5:124598748-124627738	12466
1765	chr5:124922835-124923474	Zfp664	NM_001081750	chr5:124862704-124888630	60450
1766	chr5:125130631-125130919	Ncor2	NM_001253905	chr5:125017152-125179214	48439
1767	chr5:125165916-125166328	Ncor2	NM_001253905	chr5:125017152-125179214	13092
1768	chr5:125189554-125189978	Ncor2	NM_001253905	chr5:125017152-125179214	10552
1769	chr5:125389303-125390138	Ubc	NM_019639	chr5:125385964-125390017	297
1770	chr5:125465829-125466076	Aacs	NM_030210	chr5:125475872-125517403	9920
1771	chr5:125475536-125476108	Aacs	NM_030210	chr5:125475872-125517403	50
1772	chr5:126104784-126105420	Tmem132b	NM_001190352	chr5:125532417-125792583	572685
1773	chr5:126217803-126218042	Tmem132b	NM_001190352	chr5:125532417-125792583	685505
1774	chr5:126754978-126755472	4933438B17Rik	NR_040685	chr5:127030788-127088529	275563
1775	chr5:127361193-127361541	Tmem132cos	NR_038127	chr5:127256859-127281623	79744
1776	chr5:127638999-127639495	Glt1d1	NM_177005	chr5:127632261-127707520	6986
1777	chr5:127688494-127689024	Glt1d1	NM_177005	chr5:127632261-127707520	56498
1778	chr5:128098254-128098685	Tmem132d	NM_172885	chr5:127783490-128433077	334608
1779	chr5:128482819-128483350	Tmem132d	NM_172885	chr5:127783490-128433077	50007
1780	chr5:128600447-128600906	5930412G12Rik	NR_015517	chr5:128579129-128600687	11
1781	chr5:129155201-129155616	Gpr133	NM_001081342	chr5:129096749-129204599	58659
1782	chr5:129155852-129156318	Gpr133	NM_001081342	chr5:129096749-129204599	59336
1783	chr5:129242199-129242825	Gpr133	NM_001081342	chr5:129096749-129204599	145763
1784	chr5:129269989-129270483	Gpr133	NM_001081342	chr5:129096749-129204599	173487
1785	chr5:129583871-129584287	Mmp17	NM_011846	chr5:129584213-129608211	134
1786	chr5:129632894-129633248	Zfp11	NM_172462	chr5:129654594-129670088	37017
1787	chr5:129669906-129670320	Zfp11	NM_172462	chr5:129654594-129670088	25
1788	chr5:129762073-129762515	Psph	NM_133900	chr5:129765557-129787253	24959
1789	chr5:129786969-129787471	Psph	NM_133900	chr5:129765557-129787253	33
1790	chr5:129846677-129847209	Sumf2	NM_026445	chr5:129846989-129863951	46
1791	chr5:129888179-129888570	Chchd2	NM_024166	chr5:129881160-129887470	904
1792	chr5:129895523-129895947	Zbed5	NM_183088	chr5:129895722-129903622	13
1793	chr5:130023850-130024362	Asl	NM_133768	chr5:130011502-130024331	225
1794	chr5:131095540-131095980	Wbscr17	NM_145218	chr5:130874950-131307522	211762
1795	chr5:131177146-131177566	Wbscr17	NM_145218	chr5:130874950-131307522	130166
1796	chr5:131307842-131308203	Wbscr17	NM_145218	chr5:130874950-131307522	500
1797	chr5:131449202-131449556	Wbscr17	NM_145218	chr5:130874950-131307522	141857
1798	chr5:131526735-131527209	Wbscr17	NM_145218	chr5:130874950-131307522	219450
1799	chr5:131563859-131564181	Wbscr17	NM_145218	chr5:130874950-131307522	256498
1800	chr5:131783406-131783718	4930563F08Rik	NR_040704	chr5:131880268-131883768	96706
1801	chr5:131849657-131850028	4930563F08Rik	NR_040704	chr5:131880268-131883768	30426
1802	chr5:132526274-132526715	Auts2	NM_177047	chr5:131437681-132542343	15849
1803	chr5:132565363-132565729	Auts2	NM_177047	chr5:131437681-132542343	23203
1804	chr5:133675535-133676174	Gatsl2	NM_030719	chr5:134099747-134141758	423893
1805	chr5:133718659-133718914	Gatsl2	NM_030719	chr5:134099747-134141758	380961
1806	chr5:133754052-133754683	Gatsl2	NM_030719	chr5:134099747-134141758	345380
1807	chr5:134006578-134007341	Gatsl2	NM_030719	chr5:134099747-134141758	92788
1808	chr5:134303433-134304176	Gtf2i	NM_001080746	chr5:134237831-134314760	10956
1809	chr5:134445441-134445673	Gtf2ird1	NM_001081465	chr5:134357660-134456262	10705
1810	chr5:134671542-134671917	Limk1	NM_010717	chr5:134656038-134688590	16861
1811	chr5:134813761-134814166	Eln	NM_007925	chr5:134702595-134747254	66709
1812	chr5:134942834-134943242	Cldn4	NM_009903	chr5:134945123-134946934	3896
1813	chr5:135013104-135013373	Abhd11os	NR_026688	chr5:135012121-135013157	81
1814	chr5:135168114-135168523	Bcl7b	NM_009745	chr5:135168371-135181852	53
1815	chr5:135187050-135187526	Baz1b	NM_011714	chr5:135187322-135246129	34
1816	chr5:135643363-135643913	Rhbdd2	NM_146002	chr5:135632653-135646376	10985
1817	chr5:135806605-135806951	Srrm3	NM_021403	chr5:135818105-135874772	11327
1818	chr5:135934091-135934827	Ywhag	NM_018871	chr5:135908378-135934641	182
1819	chr5:135957592-135958013	Srcrb4d	NM_001160366	chr5:135960222-135974476	16674
1820	chr5:135994690-135994992	Dtx2	NM_023742	chr5:135994799-136032881	42
1821	chr5:136101887-136102678	Mir7035	NR_106002	chr5:136105521-136105603	3239
1822	chr5:136116448-136116925	Polr2j	NM_011293	chr5:136116690-136122947	4
1823	chr5:136198838-136199307	Prkrip1	NM_025774	chr5:136180356-136198954	118
1824	chr5:136395823-136396361	Mir721	NR_030500	chr5:136375715-136375803	20289
1825	chr5:136739390-136739850	Myl10	NM_001085387	chr5:136694176-136701094	45444
1826	chr5:137349565-137350305	Ephb4	NM_010144	chr5:137350108-137374522	173
1827	chr5:137502534-137503030	Pop7	NM_028753	chr5:137501438-137502429	353
1828	chr5:137532989-137533380	Gnb2	NM_010312	chr5:137528128-137533229	45
1829	chr5:137631247-137631728	Gm20605	NR_033148	chr5:137629122-137642896	2365
1830	chr5:137641101-137641820	Sap25	NM_001081962	chr5:137641472-137642902	12
1831	chr5:137757331-137757747	Tsc22d4	NM_029805	chr5:137745968-137768453	11571
1832	chr5:137786346-137787041	Mepce	NM_144913	chr5:137781905-137786701	8
1833	chr5:138155374-138155855	Zfp113	NM_019747	chr5:138139701-138155744	130
1834	chr5:138171937-138172538	Ap4m1	NM_021392	chr5:138172020-138178685	217
1835	chr5:138279909-138280713	Stag3	NM_016964	chr5:138280508-138312393	197
1836	chr5:138974700-138975229	Pdgfa	NM_008808	chr5:138976971-138994953	19989
1837	chr5:138996290-138997020	Pdgfa	NM_008808	chr5:138976971-138994953	1702
1838	chr5:139944645-139945217	Elfn1	NM_175522	chr5:139907942-139974724	36989
1839	chr5:140016844-140017259	Elfn1	NM_175522	chr5:139907942-139974724	109109
1840	chr5:140174119-140174541	Mad1l1	NM_010752	chr5:140008688-140321552	147222
1841	chr5:140332070-140332509	Nudt1	NM_008637	chr5:140331921-140338135	368
1842	chr5:140505186-140505787	Chst12	NM_021528	chr5:140505608-140525238	122
1843	chr5:140549655-140550133	Grifin	NM_030022	chr5:140563188-140565067	15173
1844	chr5:140575465-140575784	Grifin	NM_030022	chr5:140563188-140565067	10557
1845	chr5:141215276-141215836	Sdk1	NM_177879	chr5:141241533-142213791	25977
1846	chr5:141241214-141241599	Sdk1	NM_177879	chr5:141241533-142213791	127
1847	chr5:141393884-141394326	Sdk1	NM_177879	chr5:141241533-142213791	152572
1848	chr5:141987384-141987581	Foxk1	NM_199068	chr5:142401496-142462015	414014
1849	chr5:142129938-142130510	Foxk1	NM_199068	chr5:142401496-142462015	271272
1850	chr5:142332662-142333159	Foxk1	NM_199068	chr5:142401496-142462015	68586
1851	chr5:142367170-142368012	Foxk1	NM_199068	chr5:142401496-142462015	33905
1852	chr5:142546258-142546644	Radil	NM_001289588	chr5:142484838-142551098	4647
1853	chr5:142629155-142629739	Wipi2	NM_178398	chr5:142629583-142669370	136
1854	chr5:142667987-142668558	Slc29a4	NM_146257	chr5:142702100-142722490	33828
1855	chr5:142800649-142801058	Tnrc18	NM_001122730	chr5:142724604-142817387	16534
1856	chr5:142961789-142962432	Fscn1	NM_007984	chr5:142960354-142973189	1756
1857	chr5:143112830-143113349	Rnf216	NM_207110	chr5:142990892-143113020	69
1858	chr5:143255005-143255503	Zfp316	NM_017467	chr5:143249694-143270022	14768
1859	chr5:143514855-143515169	Rac1	NM_009007	chr5:143505480-143527993	12981
1860	chr5:144083547-144083984	Lmtk2	NM_001081109	chr5:144100435-144188204	16670
1861	chr5:144653185-144653694	Nptx2	NM_016789	chr5:144545886-144557478	107553
1862	chr5:145308138-145308484	Zscan25	NM_001081431	chr5:145283342-145291469	24969
1863	chr5:145505612-145505747	Cyp3a16	NM_007820	chr5:145436308-145469723	35956
1864	chr5:145906919-145907209	Cyp3a11	NM_007818	chr5:145854606-145879854	27210
1865	chr5:146231013-146231455	Cdk8	NM_153599	chr5:146231674-146302874	440
1866	chr5:146260894-146261452	Cdk8	NM_153599	chr5:146231674-146302874	29499
1867	chr5:146584602-146585023	Gpr12	NM_008151	chr5:146582149-146584404	408
1868	chr5:146794822-146795444	Usp12	NM_011669	chr5:146734811-146794956	177
1869	chr5:147155386-147155783	Gsx1	NM_008178	chr5:147188695-147190946	33111
1870	chr5:147400755-147401023	Flt3	NM_010229	chr5:147330741-147400489	400
1871	chr5:147761299-147761597	Flt1	NM_010228	chr5:147562195-147725988	35460
1872	chr5:147860283-147860688	Pomp	NM_025624	chr5:147860627-147875778	142
1873	chr5:147937394-147937530	Mtus2	NM_029920	chr5:147957319-148316065	19857
1874	chr5:147951623-147952194	Mtus2	NM_029920	chr5:147957319-148316065	5411
1875	chr5:147958043-147958358	Mtus2	NM_029920	chr5:147957319-148316065	881
1876	chr5:148005374-148005746	Mtus2	NM_029920	chr5:147957319-148316065	48241
1877	chr5:148175667-148176074	Mtus2	NM_029920	chr5:147957319-148316065	218551
1878	chr5:149006706-149007057	Gm15408	NR_040429	chr5:149006961-149012776	80
1879	chr5:149170839-149171324	5730422E09Rik	NR_015478	chr5:149119564-149182036	10955
1880	chr5:149175655-149176183	5730422E09Rik	NR_015478	chr5:149119564-149182036	6117
1881	chr5:149184037-149185051	Uspl1	NM_001115149	chr5:149184559-149215434	15
1882	chr5:149228883-149229623	Alox5ap	NM_009663	chr5:149265057-149288047	35804
1883	chr5:149417336-149417650	Medag	NM_027519	chr5:149411805-149431703	5688
1884	chr5:149568314-149568750	Gm15997	NR_045423	chr5:149489055-149538030	30502
1885	chr5:149831554-149831927	4930500F04Rik	NR_045758	chr5:149847746-149864280	16006
1886	chr5:150064317-150064762	Rxfp2	NM_080468	chr5:150018674-150082186	45865
1887	chr5:150488696-150488999	Gm5	NR_024513	chr5:150499746-150502219	13372
1888	chr5:150593384-150593837	N4bp2l1	NM_133898	chr5:150571642-150594525	915
1889	chr5:150839966-150840314	Kl	NM_013823	chr5:150952606-150993817	112466
1890	chr5:150962900-150963215	Kl	NM_013823	chr5:150952606-150993817	10451
1891	chr5:151218617-151219180	Stard13	NM_001163493	chr5:151037514-151190193	28705
1892	chr5:151368648-151369057	1700028E10Rik	NR_045700	chr5:151368674-151414083	178
1893	chr5:151614248-151614386	Vmn2r18	NM_001102582	chr5:151561660-151586924	27393
1894	chr6:3182750-3183603	Gm8579	NR_036696	chr6:3288518-3317019	105342
1895	chr6:3201365-3201775	Gm8579	NR_036696	chr6:3288518-3317019	86948
1896	chr6:3792331-3792546	Calcr	NM_007588	chr6:3685719-3764713	27725
1897	chr6:4738758-4739133	Sgce	NM_001130190	chr6:4674349-4747204	8259
1898	chr6:4739841-4740245	Sgce	NM_001130190	chr6:4674349-4747204	7161
1899	chr6:4892198-4892799	Ppp1r9a	NM_181595	chr6:4903319-5165661	10821
1900	chr6:5019070-5019600	Ppp1r9a	NM_181595	chr6:4903319-5165661	116016
1901	chr6:5019808-5020359	Ppp1r9a	NM_181595	chr6:4903319-5165661	116764
1902	chr6:5026732-5027294	Ppp1r9a	NM_181595	chr6:4903319-5165661	123694
1903	chr6:5033216-5033631	Ppp1r9a	NM_181595	chr6:4903319-5165661	130104
1904	chr6:5119164-5119726	Pon1	NM_011134	chr6:5168089-5193946	74501
1905	chr6:5379869-5380233	Asb4	NM_023048	chr6:5383385-5433021	3334
1906	chr6:5917889-5918275	1700019G24Rik	NR_040255	chr6:5963896-5977393	59311
1907	chr6:7744258-7744524	Asns	NM_012055	chr6:7675170-7693182	51209
1908	chr6:7752900-7753280	Asns	NM_012055	chr6:7675170-7693182	59908
1909	chr6:8368325-8368589	Gm16039	NR_033518	chr6:8259287-8428765	109170
1910	chr6:8956626-8957300	Nxph1	NM_008751	chr6:8950018-9248578	6945
1911	chr6:10091035-10091317	AA545190	NR_033776	chr6:10971467-10974378	883202
1912	chr6:10091869-10092249	AA545190	NR_033776	chr6:10971467-10974378	882319
1913	chr6:11451079-11451229	Ndufa4	NM_010886	chr6:11900372-11907446	456292
1914	chr6:12016269-12016543	Phf14	NM_001168382	chr6:11925880-12081198	90526
1915	chr6:12084772-12085198	Gm6578	NR_003631	chr6:12099520-12109580	24595
1916	chr6:12551242-12551556	Thsd7a	NM_001164805	chr6:12311607-12749253	197854
1917	chr6:12835098-12835385	Thsd7a	NM_001164805	chr6:12311607-12749253	85988
1918	chr6:13747944-13748490	B630005N14Rik	NM_175312	chr6:13625674-13677966	70251
1919	chr6:16283425-16283867	Mdfic	NM_175088	chr6:15720660-15802169	562986
1920	chr6:16524027-16524503	Tfec	NM_031198	chr6:16833380-16898441	374176
1921	chr6:17621577-17621926	Capza2	NM_007604	chr6:17637097-17666536	15346
1922	chr6:18225148-18225497	Cftr	NM_021050	chr6:18170686-18322769	54636
1923	chr6:18485113-18485519	Cttnbp2	NM_080285	chr6:18366476-18514825	29509
1924	chr6:19864175-19864508	Mir6370	NR_105789	chr6:19555341-19555461	309000
1925	chr6:21949275-21949586	Ing3	NM_023626	chr6:21949614-21976037	184
1926	chr6:25809181-25809554	Pot1a	NM_133931	chr6:25743734-25809226	141
1927	chr6:28125779-28126293	Grm8	NM_008174	chr6:27275120-28134369	8333
1928	chr6:28261350-28261702	Zfp800	NM_001081678	chr6:28239930-28261601	75
1929	chr6:28421486-28421962	Gcc1	NM_028900	chr6:28416602-28421724	0
1930	chr6:29609350-29610222	Tnpo3	NM_177296	chr6:29540826-29609607	179
1931	chr6:29632554-29633065	Tnpo3	NM_177296	chr6:29540826-29609607	23202
1932	chr6:29748198-29749162	Smo	NM_176996	chr6:29735496-29761366	13184
1933	chr6:29788772-29789130	Ahcyl2	NM_001171000	chr6:29768442-29912310	20509
1934	chr6:30272234-30273187	Ube2h	NM_001169577	chr6:30211289-30243803	28907
1935	chr6:31240031-31240455	2210408F21Rik	NR_040262	chr6:31220350-31337394	19893
1936	chr6:31345629-31346006	Mkln1os	NR_040300	chr6:31366884-31398773	52956
1937	chr6:31948077-31948692	1700012A03Rik	NM_029587	chr6:32050287-32058915	101903
1938	chr6:32787449-32787743	Plxna4	NM_175750	chr6:32144556-32588192	199404
1939	chr6:33060140-33060532	Chchd3	NM_025336	chr6:32792226-33060152	184
1940	chr6:33318719-33319007	Exoc4	NM_009148	chr6:33249149-33972930	69714
1941	chr6:33987157-33987531	Lrguk	NM_028886	chr6:34029447-34134034	42103
1942	chr6:34187482-34188547	Slc35b4	NM_021435	chr6:34155878-34177054	10960
1943	chr6:34344090-34344641	Akr1b8	NM_008012	chr6:34354163-34368454	9798
1944	chr6:34554474-34555008	Bpgm	NM_007563	chr6:34476355-34505610	78386
1945	chr6:35236109-35236731	1810058I24Rik	NR_015608	chr6:35252698-35262059	16278
1946	chr6:35252653-35252877	1810058I24Rik	NR_027875	chr6:35252731-35262059	34
1947	chr6:37377886-37378230	Creb3l2	NM_178661	chr6:37331020-37442148	64090
1948	chr6:37657956-37658636	Akr1d1	NM_145364	chr6:37530172-37568815	128124
1949	chr6:37689603-37690108	Akr1d1	NM_145364	chr6:37530172-37568815	159683
1950	chr6:37767666-37768083	Trim24	NM_001272064	chr6:37870810-37968445	102936
1951	chr6:37857593-37858076	Trim24	NM_001272064	chr6:37870810-37968445	12976
1952	chr6:37864376-37864719	Trim24	NM_001272064	chr6:37870810-37968445	6263
1953	chr6:38293313-38293541	Zc3hav1l	NM_172467	chr6:38287393-38299259	5832
1954	chr6:38433721-38434186	Ubn2	NM_177185	chr6:38433924-38512763	29
1955	chr6:38534599-38535154	1110001J03Rik	NM_025363	chr6:38534860-38539449	16
1956	chr6:38551078-38551426	Luc7l2	NM_001170848	chr6:38551443-38609470	191
1957	chr6:38730310-38730874	Clec2l	NM_001101507	chr6:38663068-38680865	67524
1958	chr6:39206809-39207188	Kdm7a	NM_001033430	chr6:39136619-39206773	225
1959	chr6:39400200-39400696	Rab19	NM_011226	chr6:39381427-39390379	19021
1960	chr6:39420521-39420825	Mkrn1	NM_018810	chr6:39397820-39420369	304
1961	chr6:39445828-39446575	Mkrn1	NM_018810	chr6:39397820-39420369	25832
1962	chr6:39810694-39811066	Mrps33	NM_010270	chr6:39801806-39810936	56
1963	chr6:39872746-39873275	Mrps33	NM_010270	chr6:39801806-39810936	62074
1964	chr6:40325362-40325765	Agk	NM_023538	chr6:40325477-40396762	86
1965	chr6:40471235-40471601	Ssbp1	NM_212468	chr6:40471414-40481823	4
1966	chr6:43343655-43343911	Nobox	NM_130869	chr6:43303673-43309554	34229
1967	chr6:43665977-43666531	Tpk1	NM_013861	chr6:43345006-43666175	79
1968	chr6:47608391-47608715	Ezh2	NM_007971	chr6:47530273-47595030	13523
1969	chr6:47651135-47651407	Rn4.5s	NR_002841	chr6:47654920-47655094	3823
1970	chr6:47778215-47778609	Mir704	NR_030485	chr6:47803575-47803652	25240
1971	chr6:47830503-47830740	Zfp786	NM_177882	chr6:47819265-47830505	116
1972	chr6:47872374-47872674	Zfp282	NM_146175	chr6:47877554-47908484	5030
1973	chr6:48024535-48025053	Zfp777	NM_001081382	chr6:48024187-48048114	23320
1974	chr6:48121117-48121486	Zfp746	NM_001163475	chr6:48062394-48086593	34708
1975	chr6:48395316-48395712	Krba1	NM_133922	chr6:48395585-48419855	71
1976	chr6:48866387-48866887	Tmem176a	NM_001098271	chr6:48841655-48845364	24982
1977	chr6:50124182-50124495	Mpp6	NM_001164734	chr6:50110240-50198598	14098
1978	chr6:50601709-50602071	4921507P07Rik	NM_027564	chr6:50573303-50596590	5300
1979	chr6:50718704-50719104	C530044C16Rik	NR_045984	chr6:50776114-50814894	57210
1980	chr6:51459370-51460386	Hnrnpa2b1	NM_016806	chr6:51460434-51469894	10016
1981	chr6:51592297-51592773	Snx10	NM_001127348	chr6:51544522-51590670	48013
1982	chr6:51857772-51858172	Skap2	NM_018773	chr6:51859164-52012549	154577
1983	chr6:52006358-52006735	Skap2	NM_018773	chr6:51859164-52012549	6003
1984	chr6:52105016-52105674	Halr1	NR_110440	chr6:52102948-52113684	2397
1985	chr6:52471988-52472410	1700094M24Rik	NR_046049	chr6:52492450-52500085	20251
1986	chr6:53084286-53084916	Jazf1	NM_173406	chr6:52768067-53068624	15977
1987	chr6:53559437-53560042	Creb5	NM_172728	chr6:53573373-53695832	13634
1988	chr6:53593782-53594169	Creb5	NM_172728	chr6:53573373-53695832	20602
1989	chr6:54283247-54283782	Chn2	NM_023543	chr6:54272821-54301812	10693
1990	chr6:54565992-54566397	Scrn1	NM_027268	chr6:54508815-54566382	188
1991	chr6:54698955-54699270	Mturn	NM_001289740	chr6:54681623-54703855	17489
1992	chr6:54760156-54760469	Znrf2	NM_199143	chr6:54816915-54890224	56603
1993	chr6:54852716-54853107	Znrf2	NM_199143	chr6:54816915-54890224	35996
1994	chr6:54854788-54855251	Znrf2	NM_199143	chr6:54816915-54890224	38104
1995	chr6:54924613-54925086	Nod1	NM_001171007	chr6:54923941-54971661	46812
1996	chr6:55159268-55159811	Inmt	NM_009349	chr6:55170626-55174990	15451
1997	chr6:55169670-55170311	Inmt	NM_009349	chr6:55170626-55174990	5000
1998	chr6:56797240-56797625	Kbtbd2	NM_145958	chr6:56777524-56797813	381
[truncated: 4,913 more rows]
