# Supplementary material for: PAPST, a User Friendly and Powerful Java Platform for ChIP-Seq Peak Co-Localization Analysis and Beyond
Source: PLoS One. 2015 May 13;10(5):e0127285. doi: 10.1371/journal.pone.0127285 (PMC4430287; doi:10.1371/journal.pone.0127285)
Supplement: S2 Table — This file contains the table for all unique genes (isoforms excluded) that have a significant peak located in the promoter regions 2000 up stream of the TSS. (CSV) [file pone.0127285.s003.csv]

Gene Name	Accession	Location	cell_oct4_peaks.xls
Rbm48	NM_172991	chr5:3583977-3596547	20.0
Pex1	NM_001293806	chr5:3596065-3637230	20.0
Cdk14	NM_011074	chr5:4803384-5380251	8.0
Gtpbp10	NM_153116	chr5:5537456-5559501	12.0
Zfp804b	NM_001163223	chr5:6769029-7344378	7.0
Adam22	NM_001098225	chr5:8072351-8368081	13.0
Dbf4	NM_001190717	chr5:8396968-8422716	9.0
Abcb1b	NM_011075	chr5:8798146-8866314	9.0
Crot	NM_023733	chr5:8966047-8997146	10.0
Phtf2	NM_172992	chr5:20758663-20882124	25.0
Ccdc146	NM_029195	chr5:21292960-21424677	7.0
Fam185a	NM_177869	chr5:21424902-21482124	7.0
Kmt2c	NM_001081383	chr5:25271793-25498783	9.0
4831440E17Rik	NR_030700	chr5:25499796-25504473	9.0
Xrcc2	NM_020570	chr5:25689815-25705797	13.0
Paxip1	NM_018878	chr5:27740080-27791550	9.0
Insig1	NM_153526	chr5:28071411-28078662	12.0
Supt7l	NM_028150	chr5:31514568-31526762	13.0
Slc4a1ap	NM_009206	chr5:31526994-31554038	13.0
Ppp1cb	NM_172707	chr5:32458969-32493712	15.0
Pisd	NM_177298	chr5:32736313-32785626	10.0
Slc5a1	NM_019810	chr5:33104218-33162699	27.0
Maea	NM_021500	chr5:33335571-33373294	9.0
Slbp	NM_001289724	chr5:33640054-33652574	10.0
Tmem129	NM_026698	chr5:33653215-33657832	10.0
Poln	NM_001289803	chr5:34007178-34169526	10.0
Haus3	NM_146159	chr5:34153896-34169424	10.0
Mxd4	NM_010753	chr5:34176579-34187710	19.0
Lrpap1	NM_013587	chr5:35091505-35105697	9.0
D5Ertd579e	NM_001081232	chr5:36600485-36696021	13.0
Man2b2	NM_008550	chr5:36806812-36830649	10.0
Otop1	NM_172709	chr5:38277403-38304217	9.0
Anapc4	NM_024213	chr5:52834134-52866734	10.0
Sel1l3	NM_172710	chr5:53107082-53213452	8.0
0610040J01Rik	NM_029554	chr5:63812494-63899619	9.0
Klhl5	NM_175174	chr5:65131230-65168142	14.0
Rfc1	NM_011258	chr5:65261851-65335639	12.0
Rpl9	NM_011292	chr5:65388363-65391431	14.0
Lias	NM_024471	chr5:65391496-65409207	14.0
Apbb2	NM_009686	chr5:66298724-66618817	12.0
Nfxl1	NM_133921	chr5:72513303-72559645	7.0
Pdcl2	NM_023508	chr5:76312145-76331111	8.0
Nmu	NM_019515	chr5:76333494-76363777	11.0
Ppat	NM_172146	chr5:76913248-76951578	11.0
Paics	NM_025939	chr5:76951410-76967505	11.0
Srp72	NM_025691	chr5:76974700-76999935	7.0
Cenpc1	NM_007683	chr5:86012024-86065583	13.0
Utp3	NM_023054	chr5:88554482-88556083	10.0
Areg	NM_009704	chr5:91139614-91148432	8.0
G3bp2	NM_011816	chr5:92052145-92083735	10.0
Sdad1	NM_172713	chr5:92284009-92310024	10.0
Nup54	NM_183392	chr5:92415539-92435199	15.0
Sept11	NM_001009818	chr5:93093456-93174958	13.0
Mrpl1	NM_053158	chr5:96210114-96266727	9.0
Cops4	NM_012001	chr5:100518308-100547802	14.0
Helq	NM_001081107	chr5:100762147-100798600	11.0
Mrps18c	NM_026826	chr5:100798758-100804467	11.0
Hsd17b11	NM_053262	chr5:103989764-104021796	14.0
Nudt9	NM_028794	chr5:104047010-104065367	9.0
Mir5619	NR_049192	chr5:104048002-104048063	9.0
Spp1	NM_001204203	chr5:104435110-104441053	19.0
Cdc7	NM_001271567	chr5:106964321-106984439	13.0
Btbd8	NM_001255991	chr5:107437996-107491596	21.0
Rpl5	NM_016980	chr5:107900527-107909005	10.0
Fam69a	NM_026062	chr5:107908041-107987077	11.0
Mtf2	NM_013827	chr5:108065673-108109219	19.0
Dr1	NM_026106	chr5:108268896-108280521	10.0
Pigg	NM_001081234	chr5:108312924-108348779	9.0
Crlf2	NM_016715	chr5:109554708-109558993	87.0
Plcxd1	NM_207279	chr5:110099968-110105952	17.0
Noc4l	NM_153570	chr5:110648418-110653382	10.0
Ddx51	NM_027156	chr5:110653450-110660496	10.0
Hscb	NM_153571	chr5:110829069-110839777	11.0
Chek2	NM_016681	chr5:110840016-110874133	11.0
E130006D01Rik	NR_045834	chr5:111734283-111761728	17.0
Tmem211	NM_001033428	chr5:113226908-113239263	15.0
Mir7229	NR_106088	chr5:113324492-113324545	11.0
Sart3	NM_016926	chr5:113742445-113771649	11.0
Iscu	NM_025526	chr5:113772811-113778282	11.0
Usp30	NM_001033202	chr5:114100332-114122924	8.0
Oasl1	NM_145209	chr5:114923239-114937911	53.0
Pla2g1b	NM_011107	chr5:115466265-115474717	38.0
Rplp0	NM_007475	chr5:115559466-115563729	10.0
Gcn1l1	NM_172719	chr5:115565262-115622654	10.0
Ccdc64	NM_001080808	chr5:115649285-115731559	8.0
Srrm4os	NR_015595	chr5:116438721-116465487	18.0
Srrm4	NM_026886	chr5:116439272-116591817	45.0
Fbxw8	NM_172721	chr5:118064980-118155458	7.0
Rnft2	NM_001109902	chr5:118190735-118245025	18.0
2410131K14Rik	NM_001081236	chr5:118245226-118263114	18.0
Tbx3	NM_198052	chr5:119670861-119684724	13.0
Rita1	NM_133908	chr5:120609059-120612589	11.0
Ddx54	NM_028041	chr5:120613129-120628592	11.0
Acad10	NM_028037	chr5:121621028-121660510	10.0
Fam216a	NM_026883	chr5:122364583-122371963	12.0
Gpn3	NM_024216	chr5:122372507-122382769	12.0
Anapc7	NM_019805	chr5:122422443-122444911	9.0
Psmd9	NM_026000	chr5:123228189-123250125	9.0
Vps33a	NM_029929	chr5:123528759-123573015	10.0
Ddx55	NM_026409	chr5:124552863-124569660	12.0
Eif2b1	NM_145371	chr5:124570213-124579057	11.0
Gtf2h3	NM_181410	chr5:124579147-124597680	11.0
Ubc	NM_019639	chr5:125385964-125390017	27.0
Aacs	NM_030210	chr5:125475872-125517403	13.0
5930412G12Rik	NR_015517	chr5:128579129-128600687	14.0
Fzd10	NM_175284	chr5:128601105-128604093	14.0
Mmp17	NM_011846	chr5:129584213-129608211	9.0
Zfp11	NM_172462	chr5:129654594-129670088	9.0
Psph	NM_133900	chr5:129765557-129787253	11.0
Cct6a	NM_009838	chr5:129787355-129846443	11.0
Sumf2	NM_026445	chr5:129846989-129863951	12.0
Chchd2	NM_024166	chr5:129881160-129887470	11.0
Zbed5	NM_183088	chr5:129895722-129903622	9.0
Asl	NM_133768	chr5:130011502-130024331	11.0
Wbscr17	NM_145218	chr5:130874950-131307522	7.0
Abhd11os	NR_026688	chr5:135012121-135013157	9.0
Bcl7b	NM_009745	chr5:135168371-135181852	10.0
Baz1b	NM_011714	chr5:135187322-135246129	14.0
Ywhag	NM_018871	chr5:135908378-135934641	19.0
Dtx2	NM_023742	chr5:135994799-136032881	9.0
Polr2j	NM_011293	chr5:136116690-136122947	12.0
Prkrip1	NM_025774	chr5:136180356-136198954	27.0
Ephb4	NM_010144	chr5:137350108-137374522	28.0
Pop7	NM_028753	chr5:137501438-137502429	15.0
Gnb2	NM_010312	chr5:137528128-137533229	13.0
Sap25	NM_001081962	chr5:137641472-137642902	20.0
Mepce	NM_144913	chr5:137781905-137786701	15.0
Zcwpw1	NM_001005426	chr5:137787801-137822621	15.0
Zfp113	NM_019747	chr5:138139701-138155744	12.0
Mcm7	NM_008568	chr5:138164588-138171862	12.0
Ap4m1	NM_021392	chr5:138172020-138178685	12.0
Gpc2	NM_172412	chr5:138273659-138279937	19.0
Stag3	NM_016964	chr5:138280508-138312393	19.0
Pdgfa	NM_008808	chr5:138976971-138994953	19.0
Ftsj2	NM_026510	chr5:140327673-140331898	15.0
Nudt1	NM_008637	chr5:140331921-140338135	15.0
Chst12	NM_021528	chr5:140505608-140525238	17.0
Sdk1	NM_177879	chr5:141241533-142213791	8.0
Wipi2	NM_178398	chr5:142629583-142669370	14.0
Rnf216	NM_207110	chr5:142990892-143113020	11.0
Cdk8	NM_153599	chr5:146231674-146302874	10.0
Usp12	NM_011669	chr5:146734811-146794956	15.0
Flt3	NM_010229	chr5:147330741-147400489	7.0
Pomp	NM_025624	chr5:147860627-147875778	9.0
Gm15408	NR_040429	chr5:149006961-149012776	11.0
Uspl1	NM_001115149	chr5:149184559-149215434	35.0
1700028E10Rik	NR_045700	chr5:151368674-151414083	13.0
Ing3	NM_023626	chr6:21949614-21976037	7.0
Pot1a	NM_133931	chr6:25743734-25809226	8.0
Zfp800	NM_001081678	chr6:28239930-28261601	9.0
Gcc1	NM_028900	chr6:28416602-28421724	12.0
Arf5	NM_007480	chr6:28423639-28426499	12.0
Tnpo3	NM_177296	chr6:29540826-29609607	30.0
Chchd3	NM_025336	chr6:32792226-33060152	8.0
1810058I24Rik	NR_015608	chr6:35252698-35262059	7.0
Ubn2	NM_177185	chr6:38433924-38512763	11.0
1110001J03Rik	NM_025363	chr6:38534860-38539449	14.0
Luc7l2	NM_001170848	chr6:38551443-38609470	8.0
Kdm7a	NM_001033430	chr6:39136619-39206773	9.0
Mkrn1	NM_018810	chr6:39397820-39420369	11.0
Mrps33	NM_010270	chr6:39801806-39810936	13.0
Agk	NM_023538	chr6:40325477-40396762	8.0
Ssbp1	NM_212468	chr6:40471414-40481823	8.0
Tpk1	NM_013861	chr6:43345006-43666175	10.0
Zfp786	NM_177882	chr6:47819265-47830505	7.0
Krba1	NM_133922	chr6:48395585-48419855	8.0
Scrn1	NM_027268	chr6:54508815-54566382	9.0
Kbtbd2	NM_145958	chr6:56777524-56797813	8.0
Abcg2	NM_011920	chr6:58596671-58692451	8.0
Nap1l5	NM_021432	chr6:58905232-58907126	9.0
A730020E08Rik	NR_040287	chr6:61175603-61180810	7.0
Ccser1	NM_001164316	chr6:61180324-62382863	7.0
Atoh1	NM_007500	chr6:64729145-64731235	11.0
Kdm3a	NM_001038695	chr6:71588969-71632917	12.0
Mrpl35	NM_025430	chr6:71812996-71823784	9.0
Immt	NM_029673	chr6:71831319-71875266	9.0
Capg	NM_007599	chr6:72544390-72562983	7.0
Pole4	NM_025882	chr6:82646711-82652865	17.0
Pcgf1	NM_197992	chr6:83078389-83080855	7.0
Nagk	NM_019542	chr6:83795056-83802556	8.0
Paip2b	NM_146169	chr6:83806058-83831741	14.0
Zfml	NM_001166371	chr6:83914352-83986871	8.0
Npm3-ps1	NR_002702	chr6:85076140-85077126	9.0
Pradc1	NR_028081	chr6:85446784-85451970	15.0
Alms1	NM_145223	chr6:85587530-85702751	13.0
Dusp11	NM_028099	chr6:85942268-85961667	8.0
C87436	NM_146170	chr6:86438397-86470387	8.0
Pcbp1	NM_011865	chr6:86524496-86526165	28.0
1600020E01Rik	NR_037960	chr6:86527329-86564449	28.0
Cnbp	NM_001109745	chr6:87842614-87851106	10.0
Mir6376	NR_105795	chr6:88104127-88104258	17.0
Eefsec	NM_023060	chr6:88257333-88446539	16.0
Ruvbl1	NM_019685	chr6:88465422-88497566	11.0
Gm839	NR_033190	chr6:89212196-89216179	7.0
4930471M09Rik	NR_045980	chr6:91430459-91440854	8.0
1810044D09Rik	NR_038153	chr6:91440986-91441755	8.0
Zfyve20	NM_030081	chr6:92186711-92214811	10.0
Trh	NM_009426	chr6:92242060-92244650	29.0
Prok2	NM_001037539	chr6:99711298-99726392	9.0
1700049E22Rik	NR_040525	chr6:100527399-100533426	10.0
Gm19757	NR_040297	chr6:105481265-105492668	9.0
Trnt1	NM_001242358	chr6:106769137-106782474	9.0
Thumpd3	NM_008188	chr6:113046326-113068273	11.0
Setd5	NM_028385	chr6:113077638-113153424	13.0
Raf1	NM_029780	chr6:115618572-115676635	16.0
March8	NM_027920	chr6:116338122-116409540	8.0
Rasgef1a	NM_027526	chr6:118066384-118091546	7.0
Bms1	NM_194339	chr6:118383380-118419417	9.0
Ankrd26	NM_001081112	chr6:118502563-118562256	8.0
Adipor2	NM_197985	chr6:119353149-119417483	14.0
Ccdc77	NR_045558	chr6:120324321-120364369	9.0
Kdm5a	NM_145997	chr6:120364098-120444574	9.0
Atp6v1e1	NM_007510	chr6:120795243-120822685	9.0
Phc1	NM_001271579	chr6:122317730-122340227	68.0
Dppa3	NM_139218	chr6:122626423-122630271	36.0
Nanog	NM_001289831	chr6:122707488-122714633	25.0
Clstn3	NM_153508	chr6:124430755-124464784	11.0
Grcc10	NM_013535	chr6:124739183-124741079	20.0
Zfp384	NM_001252083	chr6:125009237-125037870	71.0
Vamp1	NM_009496	chr6:125215580-125222306	111.0
Rad51ap1	NM_009013	chr6:126923418-126939555	17.0
D6Wsu163e	NM_138594	chr6:126939965-126975704	17.0
Clec12a	NM_177686	chr6:129350243-129365303	8.0
Etv6	NM_007961	chr6:134035706-134270147	8.0
Lrp6	NM_008514	chr6:134446477-134566913	8.0
1190002F15Rik	NR_037956	chr6:134929091-134951718	10.0
Atf7ip	NM_019426	chr6:136518850-136607379	13.0
Hist4h4	NM_175652	chr6:136803992-136804431	26.0
Rerg	NM_181988	chr6:137054824-137170496	10.0
Casc1	NM_177222	chr6:145174871-145210970	15.0
Kras	NM_021284	chr6:145216698-145250231	11.0
Gm15706	NR_045598	chr6:145250551-145251856	11.0
Asun	NM_138757	chr6:146549631-146577835	14.0
Fgfr1op2	NM_026218	chr6:146577910-146599198	14.0
Rps4l	NR_003634	chr6:148354655-148355596	16.0
Caprin2	NM_181541	chr6:148842511-148896126	12.0
Mettl20	NM_001252096	chr6:149141512-149151170	12.0
Bicd1	NM_001112796	chr6:149408983-149563326	10.0
Mboat7	NM_029934	chr7:3677788-3693525	11.0
Tsen34	NM_001164205	chr7:3693609-3701035	11.0
D030047H15Rik	NR_033548	chr7:4126339-4136926	15.0
Leng8	NM_172736	chr7:4137055-4148173	15.0
Zfp28	NM_175247	chr7:6383317-6396637	8.0
Vmn2r29	NR_003555	chr7:7212995-7278289	22.0
Zfp606	NM_026112	chr7:12478304-12496235	10.0
Zscan22	NM_001290438	chr7:12897808-12909083	13.0
Kptn	NM_133727	chr7:16119875-16127516	16.0
Slc1a5	NM_009201	chr7:16781345-16798274	19.0
Calm3	NM_007590	chr7:16915378-16924032	22.0
Fbxo46	NM_175530	chr7:19119858-19138261	10.0
Ercc2	NM_007949	chr7:19382038-19395692	29.0
Apoe	NM_009696	chr7:19696243-19699166	21.0
Zfp428	NM_146183	chr7:24507086-24515682	15.0
Mir7048	NR_106015	chr7:25217667-25217725	12.0
Pafah1b3	NM_008776	chr7:25295048-25297955	9.0
Lipe	NM_010719	chr7:25379526-25395987	10.0
Bckdha	NM_007533	chr7:25629851-25658761	10.0
Exosc5	NM_138586	chr7:25659152-25668032	10.0
Hnrnpul1	NM_144922	chr7:25722038-25754720	15.0
Zfp850	NM_001254951	chr7:27984470-28014115	10.0
BC089491	NM_175033	chr7:28284651-28291134	11.0
Dll3	NM_007866	chr7:28293554-28301785	14.0
Supt5	NM_013676	chr7:28314895-28338719	20.0
Yif1b	NM_029887	chr7:29238322-29247532	13.0
Spint2	NM_001082548	chr7:29256329-29281977	19.0
Zfp568	NM_001033355	chr7:29983954-30028282	16.0
Uba2	NM_016682	chr7:34140696-34168529	8.0
Lsm14a	NM_025948	chr7:34344719-34389540	17.0
Tdrd12	NM_028034	chr7:35493609-35537744	14.0
Nudt19	NM_033080	chr7:35547184-35555928	22.0
Zfp536	NM_172385	chr7:37479108-37769752	12.0
Zfp715	NM_027264	chr7:43296522-43313261	11.0
Emc10	NM_197991	chr7:44489937-44496513	21.0
Fam71e1	NM_028169	chr7:44496587-44501134	21.0
Cpt1c	NM_001252470	chr7:44959371-44974851	15.0
Scaf1	NM_001008422	chr7:45002949-45016249	11.0
Rras	NM_009101	chr7:45018006-45021644	11.0
Prrg2	NM_022999	chr7:45053606-45061652	12.0
Nosip	NM_001163684	chr7:45062428-45078503	12.0
Ccdc155	NM_201374	chr7:45183675-45204892	12.0
Snrnp70	NM_009224	chr7:45376453-45395647	12.0
Bax	NM_007527	chr7:45461694-45466898	21.0
Ppp1r15a	NM_008654	chr7:45522916-45526268	12.0
Plekha4	NM_148927	chr7:45526329-45554229	12.0
Syngr4	NM_001291064	chr7:45886844-45896711	23.0
Tmem143	NM_144801	chr7:45897068-45917413	23.0
Hps5	NM_001167864	chr7:46760465-46795881	12.0
Gtf2h1	NM_008186	chr7:46796093-46823800	12.0
Tmem86a	NM_026436	chr7:47050639-47054776	10.0
Ube3a	NM_173010	chr7:59228749-59289818	8.0
Mkrn3	NM_011746	chr7:62417592-62420139	11.0
Mtmr10	NM_172742	chr7:64287669-64340806	8.0
Pcsk6	NM_011048	chr7:65862135-66050386	13.0
Snrpa1	NM_021336	chr7:66060335-66074587	9.0
Lrrc28	NM_175124	chr7:67513409-67645236	9.0
Ttc23	NM_001168475	chr7:67647409-67726576	9.0
Det1	NM_029585	chr7:78827473-78847211	10.0
Polg	NM_017462	chr7:79449382-79466273	18.0
Mesp1	NM_008588	chr7:79792240-79793590	8.0
Ap3s2	NM_009682	chr7:79875324-79920640	15.0
Cib1	NM_011870	chr7:80227155-80232805	10.0
Gdpgp1	NM_178752	chr7:80232892-80241420	10.0
Pde8a	NM_008803	chr7:81213803-81333622	11.0
2900076A07Rik	NR_045299	chr7:81523549-81531498	20.0
Arnt2	NM_007488	chr7:84246274-84410038	9.0
Ccdc90b	NM_001162918	chr7:92561148-92582294	8.0
Alg8	NM_199035	chr7:97371616-97392158	20.0
Ndufc2	NM_024220	chr7:97400002-97407800	11.0
Ints4	NM_027256	chr7:97480955-97541398	13.0
Prkrir	NM_028410	chr7:98703362-98718061	12.0
Dgat2	NM_026384	chr7:99153662-99182713	14.0
Rnf169	NM_175388	chr7:99920253-99980458	62.0
Pold3	NM_133692	chr7:100082112-100121500	9.0
Ppme1	NM_028292	chr7:100326736-100371896	8.0
C2cd3	NM_001017985	chr7:100372232-100470159	8.0
Coa4	NM_183270	chr7:100537099-100539812	15.0
Rab6a	NM_024287	chr7:100607585-100641268	7.0
Arhgef17	NM_001081116	chr7:100869745-100932161	14.0
Fchsd2	NM_199012	chr7:101108774-101284405	14.0
Tomt	NM_001081679	chr7:101899807-101906359	9.0
Rnf121	NM_029211	chr7:102019871-102065132	7.0
Xntrpc	NR_104582	chr7:102065490-102096864	7.0
Xndc1	NM_001286690	chr7:102065490-102083762	7.0
Rrm1	NM_009103	chr7:102441694-102469771	9.0
Rbmxl2	NM_029660	chr7:107209444-107210916	19.0
Ipo7	NM_181517	chr7:110018424-110055114	16.0
Swap70	NM_009302	chr7:110221702-110283506	7.0
Sbf2	NM_177324	chr7:110308012-110614920	11.0
Rnf141	NM_025999	chr7:110816534-110844381	9.0
Usp47	NM_177249	chr7:112023505-112111386	8.0
Btbd10	NM_133700	chr7:113315643-113369339	9.0
Rras2	NM_025846	chr7:114046781-114117781	20.0
Copb1	NM_033370	chr7:114215558-114254680	10.0
Psma1	NM_011965	chr7:114264549-114276116	10.0
Arl6ip1	NM_019419	chr7:118118889-118129625	9.0
Smg1	NM_001031814	chr7:118131311-118243637	10.0
4930583K01Rik	NR_027879	chr7:118243906-118245551	10.0
Gde1	NM_019580	chr7:118688557-118705738	12.0
Ccp110	NM_182995	chr7:118712610-118737018	7.0
Uqcrc2	NM_025899	chr7:120635188-120659523	9.0
Hs3st2	NM_001081327	chr7:121392295-121501768	9.0
Palb2	NM_001081238	chr7:122107261-122132946	11.0
Dctn5	NM_021608	chr7:122133040-122149044	11.0
Cacng3	NM_019430	chr7:122671743-122769394	12.0
Zkscan2	NM_001081329	chr7:123478638-123500449	16.0
Kdm8	NM_029842	chr7:125444619-125462268	11.0
Atxn2l	NM_183020	chr7:126491707-126503302	22.0
Ccdc101	NM_029339	chr7:126649308-126672779	10.0
Slx1b	NM_029420	chr7:126688926-126695783	16.0
Bola2	NM_175103	chr7:126695999-126696693	16.0
Taok2	NM_001163774	chr7:126865676-126884967	23.0
Asphd1	NM_001039645	chr7:126946007-126949581	10.0
Sez6l2	NM_144926	chr7:126950534-126970606	10.0
Sephs2	NM_009266	chr7:127271878-127274059	9.0
Fus	NM_139149	chr7:127967478-127982031	18.0
Sec23ip	NM_001029982	chr7:128744869-128784835	13.0
Wdr11	NM_172255	chr7:129591862-129635738	18.0
Nsmce4a	NM_001162855	chr7:130532525-130547381	20.0
2310057M21Rik	NM_026655	chr7:131342717-131362698	18.0
Mettl10	NM_028095	chr7:132827460-132852647	9.0
Edrf1	NM_178115	chr7:133637674-133673017	14.0
Uros	NM_009479	chr7:133686329-133709295	13.0
Bccip	NM_025392	chr7:133709332-133721145	13.0
Dhx32	NM_001286031	chr7:133720934-133782785	7.0
Tubgcp2	NM_001286007	chr7:139995954-140036674	10.0
Syce1	NM_001143765	chr7:140777228-140787854	10.0
Tmem80	NM_027797	chr7:141328129-141337155	10.0
Rplp2	NM_026020	chr7:141447649-141451342	25.0
Snora52	NR_034049	chr7:141448802-141448936	25.0
Fgf3	NM_008007	chr7:144838611-144843348	15.0
Mcoln1	NM_053177	chr8:3500518-3515231	12.0
Trappc5	NM_025701	chr8:3676476-3680921	7.0
Map2k7	NM_001042557	chr8:4238739-4247897	19.0
Timm44	NM_011592	chr8:4259730-4275905	8.0
Lig4	NM_176953	chr8:9970019-9976323	9.0
Abhd13	NM_026868	chr8:9977716-9992154	9.0
Tubgcp3	NM_198031	chr8:12614276-12672100	11.0
Tfdp1	NM_001291765	chr8:13338750-13378448	8.0
Cdc16	NM_027276	chr8:13757689-13781882	13.0
Upf3a	NM_025924	chr8:13785614-13798537	14.0
Champ1	NM_181854	chr8:13869640-13881639	7.0
Erich1	NM_001034862	chr8:14027564-14090327	8.0
Agpat5	NM_026792	chr8:18846278-18884413	10.0
6820431F20Rik	NR_030708	chr8:20268285-20297432	11.0
2610005L07Rik	NR_028428	chr8:20385781-20424814	23.0
Defb1	NM_007843	chr8:21776554-21795185	9.0
Mrps31	NM_020560	chr8:22411339-22429665	17.0
Zmat4	NM_001277239	chr8:23669660-24063116	7.0
Bag4	NM_026121	chr8:25764538-25785209	7.0
Lsm1	NM_026032	chr8:25785590-25803975	7.0
Ash2l	NM_001080793	chr8:25816000-25847694	15.0
Kcnu1	NM_008432	chr8:25849622-25937934	15.0
Thap1	NM_199042	chr8:26158168-26164151	12.0
Tti2	NR_103719	chr8:31150315-31164703	11.0
Fut10	NM_001286422	chr8:31187330-31261924	12.0
Ppp2cb	NM_017374	chr8:33599620-33619804	8.0
Ubxn8	NM_178648	chr8:33619585-33641976	10.0
Dctn6	NM_001293757	chr8:34090420-34108712	10.0
Mtmr7	NM_001040699	chr8:40550158-40634792	10.0
Asah1	NM_019734	chr8:41340642-41374697	8.0
Frg1	NM_013522	chr8:41397453-41417118	8.0
Zfp42	NM_009556	chr8:43295066-43307009	17.0
1700029J07Rik	NM_001033148	chr8:45953605-45975252	8.0
Ufsp2	NM_138668	chr8:45975527-45996956	8.0
Slc25a4	NM_007450	chr8:46207340-46211009	8.0
Cenpu	NM_027973	chr8:46552068-46579584	13.0
Primpol	NM_001001184	chr8:46575593-46617200	13.0
Casp3	NM_001284409	chr8:46617290-46639698	13.0
Vegfc	NM_009506	chr8:54077531-54186454	25.0
Cep44	NM_001009951	chr8:56531521-56550566	11.0
Fbxo8	NM_015791	chr8:56551133-56593939	11.0
Nek1	NM_001293637	chr8:60993192-61131346	15.0
Tma16	NM_025465	chr8:66476345-66486507	13.0
Naf1	NM_001163564	chr8:66860216-66890564	18.0
Ints10	NM_001293791	chr8:68793928-68829410	12.0
D130040H23Rik	NM_172491	chr8:69271079-69303375	28.0
Zfp868	NM_172754	chr8:69610653-69625548	8.0
Tssk6	NM_032004	chr8:69902214-69903518	21.0
Mau2	NM_001167939	chr8:70016122-70042734	17.0
Sugp1	NM_027481	chr8:70042812-70071953	17.0
Armc6	NM_133972	chr8:70220192-70234422	20.0
Sugp2	NM_172755	chr8:70234225-70263105	20.0
Klhl26	NM_178771	chr8:70450227-70476943	13.0
Kxd1	NM_029366	chr8:70513395-70523180	17.0
Ell	NM_007924	chr8:70539674-70592858	131.0
Arrdc2	NM_027560	chr8:70835137-70839720	17.0
Bst2	NM_198095	chr8:71534261-71537437	15.0
Pgls	NM_025396	chr8:71592183-71596267	19.0
Zfp882	NM_001166645	chr8:71908605-71918851	11.0
Rab8a	NM_023126	chr8:72161199-72181366	11.0
Calr3	NM_028500	chr8:72424182-72443778	12.0
1700030K09Rik	NM_028170	chr8:72443879-72460541	12.0
Prmt10	NM_001081240	chr8:77549396-77581338	12.0
Mmaa	NM_133823	chr8:79266423-79294956	15.0
Gm4890	NR_045823	chr8:79295077-79307774	15.0
Otud4	NM_001256033	chr8:79639675-79677755	26.0
Abce1	NM_015751	chr8:79683441-79711740	20.0
Anapc10	NM_026904	chr8:79711819-79777321	20.0
Zfp330	NM_145600	chr8:82763619-82774126	9.0
Tbc1d9	NM_001111304	chr8:83165351-83272940	15.0
Lphn1	NM_181039	chr8:83900097-83941954	33.0
Asf1b	NM_024184	chr8:83955693-83970195	16.0
Rfx1	NM_009055	chr8:84066835-84096992	13.0
Calr	NM_007591	chr8:84842087-84846931	19.0
Farsa	NM_025648	chr8:84856985-84869257	12.0
LOC100503676	NR_103491	chr8:84913334-84922915	16.0
Rtbdn	NM_144929	chr8:84946990-84956603	11.0
Asna1	NM_019652	chr8:85017930-85025278	13.0
2310036O22Rik	NM_026760	chr8:85026832-85030286	13.0
Mir8109	NR_106189	chr8:85700904-85701021	16.0
Lonp2	NM_025827	chr8:86624042-86716638	8.0
Chd9	NM_177224	chr8:90828834-91054508	29.0
Bbs2	NM_026116	chr8:94067953-94098811	10.0
Mt2	NM_008630	chr8:94172617-94173567	16.0
Mt1	NM_013602	chr8:94179088-94180327	18.0
Nup93	NM_172410	chr8:94214600-94315066	21.0
Fam192a	NM_028221	chr8:94574940-94601726	7.0
Rspry1	NM_026274	chr8:94601940-94660276	7.0
Ciapin1	NM_134141	chr8:94819817-94838340	10.0
Coq9	NM_026452	chr8:94838416-94854895	10.0
Kifc3	NM_010631	chr8:95099827-95142540	18.0
Gtl3	NM_008187	chr8:95420249-95434869	11.0
Ccdc113	NM_172914	chr8:95534099-95558888	16.0
Gins3	NM_030198	chr8:95633558-95645059	17.0
Got2	NM_010325	chr8:95864136-95888365	15.0
Dync1li2	NM_001013380	chr8:104417673-104443047	11.0
Ccdc79	NM_180958	chr8:104446718-104509887	12.0
Lrrc29	NM_177449	chr8:105312339-105326276	20.0
Tmem208	NM_025486	chr8:105326363-105329057	20.0
Plekhg4	NM_001081333	chr8:105375380-105382862	22.0
Kctd19	NM_177791	chr8:105382811-105413487	10.0
Lrrc36	NM_001170788	chr8:105413621-105464086	10.0
Atp6v0d1	NM_013477	chr8:105524469-105566040	13.0
Nutf2	NM_026532	chr8:105860633-105880401	19.0
Nutf2-ps1	NR_033574	chr8:105860659-105879337	19.0
Dpep3	NM_027960	chr8:105973519-105979419	12.0
Ddx28	NM_028038	chr8:106009615-106011486	14.0
Dus2	NM_025518	chr8:106011506-106053819	14.0
Pla2g15	NM_133792	chr8:106150398-106164715	14.0
Slc7a6os	NM_001007567	chr8:106200437-106210933	20.0
Prmt7	NM_145404	chr8:106211053-106251694	20.0
Tango6	NM_173037	chr8:106683067-106851439	19.0
Sntb2	NM_009229	chr8:106935749-107014192	20.0
Cyb5b	NM_025558	chr8:107150660-107187470	10.0
Nfat5	NM_018823	chr8:107293469-107379517	16.0
Nob1	NM_026277	chr8:107412488-107425038	18.0
Dhx38	NM_178380	chr8:109548023-109565601	11.0
Txnl4b	NM_175646	chr8:109565985-109574051	11.0
Ist1	NM_028018	chr8:109671320-109693294	13.0
Ap1g1	NM_009677	chr8:109778639-109864208	12.0
Fa2h	NM_178086	chr8:111345137-111393821	10.0
Zfp1	NM_011742	chr8:111643442-111671011	9.0
Gabarapl2	NM_026693	chr8:111940702-111952915	16.0
Cmc2	NM_026844	chr8:116888684-116921436	12.0
Cenpn	NM_028131	chr8:116921739-116941503	12.0
Gan	NM_001081151	chr8:117158134-117205186	10.0
Mphosph6	NM_026758	chr8:117791644-117801929	26.0
Usp10	NM_009462	chr8:119910851-119957557	12.0
6430548M08Rik	NM_172286	chr8:120114151-120165307	8.0
Map1lc3b	NM_026160	chr8:121590467-121598047	10.0
Banp	NM_016812	chr8:121950491-122029260	12.0
Spata2l	NM_030176	chr8:123232257-123236209	9.0
Nup133	NM_172288	chr8:123897122-123949265	11.0
Cog2	NM_029746	chr8:124520766-124552007	9.0
2810004N23Rik	NM_025615	chr8:124839354-124863029	9.0
Gnpat	NM_010322	chr8:124863032-124890057	9.0
Tsnax	NM_016909	chr8:125012996-125034192	10.0
Birc2	NM_007465	chr9:7818225-7835255	9.0
Sesn3	NM_030261	chr9:14276300-14326134	8.0
Med17	NM_144933	chr9:15260350-15279867	11.0
5830418K08Rik	NM_176976	chr9:15316913-15357788	7.0
Chordc1	NM_025844	chr9:18292266-18314000	14.0
Zfp560	NM_001004190	chr9:20345135-20385158	13.0
Zfp266	NM_001082485	chr9:20495068-20521419	9.0
Icam1	NM_010493	chr9:21015959-21028796	12.0
Tyk2	NM_018793	chr9:21104067-21131275	10.0
Mir7667	NR_106127	chr9:21168377-21226281	14.0
Yipf2	NM_001205158	chr9:21588681-21592831	18.0
1810026J23Rik	NM_178619	chr9:21592721-21595970	18.0
Ldlr	NM_001252659	chr9:21723575-21749918	10.0
BC018242	NM_001290299	chr9:21937009-21948907	11.0
Acp5	NM_001102405	chr9:22126726-22135746	9.0
Bbs9	NM_181316	chr9:22475714-22888280	9.0
Vps26b	NM_178027	chr9:27004501-27030094	15.0
Ncapd3	NM_178113	chr9:27030174-27095315	15.0
Zbtb44	NM_001115130	chr9:31030643-31075885	13.0
St3gal4	NM_009178	chr9:35046578-35116810	14.0
Hyls1	NM_029762	chr9:35560820-35570069	13.0
Tbrg1	NM_025289	chr9:37649181-37657312	27.0
Olfr913	NM_001011523	chr9:38592802-38595161	13.0
1700110K17Rik	NR_040728	chr9:40333471-40343337	15.0
Hspa8	NM_031165	chr9:40801272-40805199	10.0
Tbcel	NM_173038	chr9:42412316-42472226	12.0
Arhgef12	NM_027144	chr9:42963841-43105718	11.0
Hinfp	NM_172162	chr9:44295672-44305671	16.0
H2afx	NM_010436	chr9:44334714-44336073	19.0
Vps11	NM_027889	chr9:44348104-44361670	12.0
Ube4a	NM_145400	chr9:44923126-44965600	9.0
Mpzl3	NM_001093749	chr9:45055180-45075042	15.0
Ireb2	NM_022655	chr9:54863754-54912534	9.0
Fbxo22	NM_028049	chr9:55208934-55224433	9.0
Snupn	NM_178374	chr9:56950923-56983199	7.0
Man2c1os	NR_102289	chr9:57129981-57131290	12.0
1700041C23Rik	NR_033784	chr9:57175274-57186110	7.0
Cyp11a1	NM_019779	chr9:58015016-58027023	11.0
Stoml1	NM_026942	chr9:58253163-58262524	17.0
Arih1	NM_019927	chr9:59388553-59486374	13.0
Lrrc49	NM_145616	chr9:60587234-60688134	8.0
Map2k5	NM_011840	chr9:63163769-63377852	10.0
2300009A05Rik	NM_027090	chr9:63394446-63399244	8.0
Iqch	NM_030068	chr9:63421619-63602448	11.0
Aagab	NM_025857	chr9:63602654-63641889	11.0
1700055C04Rik	NR_040726	chr9:64038464-64041465	11.0
Zwilch	NM_026507	chr9:64137143-64172931	10.0
Rpl4	NM_024212	chr9:64173386-64178562	10.0
Snord16a	NR_028548	chr9:64175431-64175522	10.0
Snapc5	NM_183316	chr9:64179296-64182688	20.0
Tipin	NM_025372	chr9:64281606-64304792	9.0
Vwa9	NM_001077631	chr9:64960831-64986981	8.0
Spg21	NM_138584	chr9:65460936-65488470	9.0
Zfp609	NM_172536	chr9:65691582-65827564	11.0
Snx1	NM_019727	chr9:66088126-66124886	16.0
Fam96a	NM_026635	chr9:66126610-66138968	16.0
Vps13c	NM_177184	chr9:67840395-67995634	8.0
4930502A04Rik	NR_040737	chr9:68470901-68520200	10.0
Ice2	NM_145618	chr9:69397997-69433074	8.0
Adam10	NM_007399	chr9:70679000-70780229	10.0
Gm3458	NR_110518	chr9:71211912-71215386	12.0
Mns1	NM_008613	chr9:72438528-72458576	9.0
Rfx7	NM_001033536	chr9:72532239-72622949	13.0
Pigb	NM_018889	chr9:73015695-73039699	11.0
2310009A05Rik	NR_040377	chr9:73039717-73042775	11.0
Gm16551	NR_045284	chr9:74848436-74852872	12.0
Scg3	NM_001164790	chr9:75643365-75684056	8.0
Gsta4	NM_010357	chr9:78191965-78209349	15.0
Dppa5a	NM_025274	chr9:78367053-78368199	18.0
Cd109	NM_153098	chr9:78615545-78716260	8.0
Cox7a2	NM_009945	chr9:79755240-79759853	8.0
Ttk	NM_001284272	chr9:83834688-83872390	8.0
Dopey1	NM_177208	chr9:86467153-86555806	12.0
Ctsh	NM_007801	chr9:90054266-90076095	8.0
Plscr1	NM_011636	chr9:92250193-92272561	16.0
U2surp	NM_026476	chr9:95456893-95511996	9.0
Pls1	NM_001033210	chr9:95752641-95845279	12.0
Xrn1	NM_011916	chr9:95954759-96053029	8.0
Gk5	NM_177352	chr9:96119428-96182953	20.0
Clstn2	NM_022319	chr9:97444394-98033167	26.0
Cdv3	NM_001134426	chr9:103353101-103365780	12.0
Uba5	NM_025692	chr9:104046587-104063121	9.0
Acad11	NM_175324	chr9:104063702-104127646	9.0
Dnajc13	NM_001163026	chr9:104151596-104262930	10.0
Mrpl3	NM_053159	chr9:105053267-105077476	10.0
Alas1	NM_020559	chr9:106233454-106247954	7.0
Rad54l2	NM_030730	chr9:106688079-106789213	8.0
Ip6k1	NM_013785	chr9:108002647-108048782	13.0
Amt	NM_001013814	chr9:108296921-108301597	14.0
Tcta	NM_133986	chr9:108302957-108305951	12.0
Rhoa	NM_016802	chr9:108306204-108337939	12.0
Gpx1	NM_008160	chr9:108339079-108340344	18.0
Usp4	NM_011678	chr9:108347830-108392529	7.0
Impdh2	NM_011830	chr9:108560500-108565566	12.0
Uqcrc1	NM_025407	chr9:108936647-108949641	13.0
Pfkfb4	NM_173019	chr9:108991901-109032225	14.0
Tma7	NM_183250	chr9:109077987-109082381	8.0
Ccdc51	NM_025689	chr9:109082495-109093363	8.0
Map4	NM_001205332	chr9:109931773-110083954	11.0
Mir6236	NR_105744	chr9:110281286-110281409	18.0
Scap	NM_001103162	chr9:110333287-110384949	12.0
Klhl18	NM_177771	chr9:110425925-110476694	16.0
Kif9	NM_010628	chr9:110476957-110525174	16.0
Mir128-2	NR_029823	chr9:112118635-112118711	9.0
Cnot10	NM_153585	chr9:114585873-114640200	22.0
Cmc1	NM_026442	chr9:118064526-118150196	10.0
Xylb	NM_001199568	chr9:119357380-119393797	10.0
Lars2	NM_153168	chr9:123366939-123462664	8.0
Atp6v1h	NM_133826	chr1:5083172-5162549	7.0
Rb1cc1	NM_009826	chr1:6214661-6276104	11.0
Rrs1	NM_021511	chr1:9545407-9547455	17.0
Snhg6	NR_024067	chr1:9942024-9944118	9.0
Snord87	NR_004410	chr1:9942469-9942543	9.0
Arfgef1	NM_001102430	chr1:10137506-10232670	11.0
Sulf1	NM_001198565	chr1:12692429-12860372	16.0
Tceb1	NM_026456	chr1:16642764-16656865	8.0
D030040B21Rik	NR_037998	chr1:16657551-16662278	8.0
Tmem70	NM_027415	chr1:16665190-16678275	12.0
Crispld1	NM_031402	chr1:17727416-17766207	10.0
Lmbrd1	NM_026719	chr1:24678543-24766301	13.0
4931408C20Rik	NM_001033764	chr1:26681800-26687460	10.0
Kansl3	NM_172652	chr1:36335729-36369181	15.0
Coa5	NM_198006	chr1:37417084-37430103	23.0
Unc50	NM_026123	chr1:37430171-37439124	23.0
Tsga10	NM_207228	chr1:37754571-37865082	8.0
Mitd1	NM_026913	chr1:37878889-37890411	14.0
Mrpl30	NM_027098	chr1:37890552-37898333	14.0
Rnf149	NM_001033135	chr1:39551295-39577347	11.0
Gpr45	NM_053107	chr1:42952871-43035449	8.0
Tgfbrap1	NM_001013025	chr1:43047268-43098622	9.0
AI597479	NM_133818	chr1:43098709-43115946	9.0
Tpp2	NM_009418	chr1:43934006-44002971	8.0
Slc39a10	NM_172653	chr1:46807543-46853509	10.0
Tmeff2	NM_019790	chr1:50927522-51187270	12.0
Nabp1	NM_028696	chr1:51469487-51478399	9.0
1700019D03Rik	NM_144953	chr1:52925126-52952840	31.0
Ccdc150	NM_030025	chr1:54250682-54368727	8.0
Gtf3c3	NM_001033194	chr1:54397580-54438971	8.0
Sf3b1	NM_031179	chr1:54985169-55027478	11.0
Mob4	NM_025283	chr1:55131244-55154899	10.0
Ppil3	NM_027351	chr1:58430992-58445486	12.0
Nif3l1	NM_022988	chr1:58447632-58462276	12.0
Fam126b	NM_172513	chr1:58522805-58586333	16.0
Ndufb3	NM_025597	chr1:58586598-58595948	16.0
Nop58	NM_018868	chr1:59685005-59711510	7.0
Wdr12	NM_001199060	chr1:60076867-60098500	7.0
Carf	NM_139150	chr1:60098246-60153953	7.0
Cyp20a1	NM_030013	chr1:60343371-60387387	11.0
Ndufs1	NM_001160040	chr1:63143591-63176822	25.0
Eef1b2	NM_018796	chr1:63176830-63180486	25.0
Snora41	NR_028558	chr1:63179022-63179135	25.0
Zdbf2	NM_001285937	chr1:63200357-63314575	11.0
Creb1	NM_009952	chr1:64532803-64604548	12.0
2810408I11Rik	NR_038009	chr1:64679868-64690659	9.0
Ccnyl1	NM_001097644	chr1:64691344-64725642	9.0
Bard1	NM_007525	chr1:71027534-71102972	12.0
Xrcc5	NM_009533	chr1:72307420-72394953	11.0
Zfp142	NM_029888	chr1:74565127-74588028	15.0
Bcs1l	NM_025784	chr1:74588360-74592443	15.0
Rnf25	NM_021313	chr1:74593751-74601397	9.0
Stk36	NM_175031	chr1:74601454-74636893	9.0
Cryba2	NM_021541	chr1:74889933-74893143	14.0
Dnpep	NM_001110831	chr1:75308564-75317637	15.0
Mir6352	NR_105770	chr1:77496652-77496768	27.0
Acsl3	NM_001033606	chr1:78657824-78707743	41.0
Utp14b	NM_001001981	chr1:78657824-78667601	41.0
Scg2	NM_009129	chr1:79434668-79440090	7.0
Mrpl44	NM_001081210	chr1:79776017-79781445	13.0
Slc19a3	NM_030556	chr1:83012522-83038448	11.0
Dner	NM_152915	chr1:84369838-84696221	12.0
Mir5126	NR_039588	chr1:84695838-84695915	12.0
Trip12	NM_133975	chr1:84721188-84839304	15.0
Fbxo36	NM_025386	chr1:84839840-84900486	15.0
Psmd1	NM_027357	chr1:86064618-86139295	12.0
Cops7b	NM_172974	chr1:86587099-86606500	23.0
Eif4e2	NM_023314	chr1:87213913-87240488	14.0
Hjurp	NM_198652	chr1:88258855-88277579	13.0
A730008H23Rik	NM_172505	chr1:88264827-88277557	13.0
Cops8	NM_133805	chr1:90603424-90613341	13.0
Hes6	NM_019479	chr1:91411482-91413222	13.0
Twist2	NM_007855	chr1:91801476-91848027	9.0
Ndufa10	NM_024197	chr1:92439718-92473758	8.0
Olfr1414	NM_147039	chr1:92511047-92518515	8.0
Mterfd2	NM_178051	chr1:93299210-93305870	9.0
Sept2	NM_001159717	chr1:93478992-93509732	9.0
Gm20753	NR_040630	chr1:106152624-106171524	21.0
Phlpp1	NM_133821	chr1:106171868-106394245	21.0
Clasp1	NM_001293300	chr1:118389057-118609462	20.0
2900060B14Rik	NR_027901	chr1:118458668-118459265	30.0
Celrr	NR_038008	chr1:121087404-121120975	30.0
Htr5b	NM_010483	chr1:121509772-121528465	7.0
Actr3	NM_023735	chr1:125392904-125435727	18.0
Mgat5	NM_145128	chr1:127204985-127482972	10.0
2900009J06Rik	NR_045298	chr1:127753616-127774054	12.0
Ccnt2	NM_028399	chr1:127774163-127804837	12.0
Mcm6	NM_008567	chr1:128331590-128359656	9.0
Dstyk	NM_172516	chr1:132417452-132466959	16.0
Lrrn2	NM_010732	chr1:132880354-132940005	17.0
Zbed6	NM_001166552	chr1:133655878-133660885	11.0
Cyb5r1	NM_028057	chr1:134405989-134411738	11.0
Ppp1r12b	NM_001081307	chr1:134765942-134955940	8.0
Ube2t	NM_001278115	chr1:134962564-134974179	13.0
Pkp1	NM_019645	chr1:135871394-135919024	9.0
Gm19705	NR_045324	chr1:136683395-136690805	9.0
Gm16880	NR_037986	chr1:136696210-136725728	14.0
Lhx9	NM_010714	chr1:138825185-138847579	9.0
Kcnt2	NM_001081027	chr1:140246256-140610261	15.0
Hmcn1	NM_001024720	chr1:150562501-150993435	11.0
Smg7	NM_001160256	chr1:152836994-152902646	14.0
Brinp2	NM_207583	chr1:158245268-158356260	11.0
Zbtb37	NM_173424	chr1:161017755-161034259	16.0
Gas5	NR_002840	chr1:161035165-161038537	16.0
Klhl20	NM_001039482	chr1:161088377-161131479	14.0
Pigc	NM_026078	chr1:161969187-161973435	11.0
Vamp4	NM_016796	chr1:162570827-162599078	14.0
Kifap3	NM_010629	chr1:163779678-163917100	9.0
Tiprl	NM_145513	chr1:165212285-165236958	11.0
Pou2f1	NM_011137	chr1:165865153-166002634	12.0
Ndufs2	NM_153064	chr1:171234859-171247112	10.0
B4galt3	NM_020579	chr1:171270327-171276895	15.0
Dedd	NM_001128609	chr1:171329144-171342501	12.0
Nit1	NM_001242580	chr1:171342236-171345645	8.0
Pfdn2	NM_011070	chr1:171345698-171358170	8.0
Usf1	NM_009480	chr1:171411680-171418742	16.0
Alyref2	NM_019484	chr1:171503477-171504750	15.0
Igsf8	NM_080419	chr1:172312406-172319835	16.0
Kcnj10	NM_001039484	chr1:172341209-172374085	9.0
Pigm	NM_026234	chr1:172376530-172384099	9.0
Cox20	NM_025511	chr1:178319152-178322693	10.0
Hnrnpu	NM_016805	chr1:178328299-178337784	17.0
Tfb2m	NM_008249	chr1:179528055-179546267	13.0
Cnst	NM_146105	chr1:179546528-179627473	13.0
Adck3	NM_023341	chr1:180165237-180196020	11.0
Sde2	NM_145943	chr1:180851150-180868114	34.0
Lefty1	NM_010094	chr1:180935038-180938401	65.0
Nvl	NM_026171	chr1:181093422-181144157	19.0
Srp9	NM_012058	chr1:182124736-182132415	10.0
Rab3gap2	NM_001163754	chr1:185204167-185286746	13.0
Tatdn3	NM_026895	chr1:191045829-191062932	14.0
Nsl1	NM_198654	chr1:191063020-191084558	14.0
Tmem206	NM_025864	chr1:191325964-191352925	13.0
Dtl	NM_029766	chr1:191537364-191575534	13.0
Ints7	NM_178632	chr1:191575733-191621691	13.0
Traf5	NM_011633	chr1:191997202-192092599	7.0
Diexf	NM_145415	chr1:193104402-193130251	7.0
Cr2	NM_007758	chr1:195136810-195176715	11.0
Cdc123	NM_133837	chr2:5794293-5844960	16.0
Nudt5	NM_016918	chr2:5845033-5868736	16.0
Sec61a2	NM_021305	chr2:5870986-5895353	7.0
Atp5c1	NM_020615	chr2:10056030-10080510	10.0
Kin	NM_025280	chr2:10080611-10092701	10.0
Prkcq	NM_008859	chr2:11172381-11301226	12.0
Rbm17	NM_152824	chr2:11585438-11603199	14.0
Dnajc1	NM_001190817	chr2:18206332-18392830	8.0
Gpr158	NM_001004761	chr2:21367566-21830542	8.0
Pdss1	NM_019501	chr2:22895521-22940259	9.0
Acbd5	NM_001102436	chr2:23068200-23114512	13.0
Mastl	NM_025979	chr2:23116543-23156024	9.0
Yme1l1	NM_013771	chr2:23156504-23199260	9.0
Zmynd19	NM_026021	chr2:24949801-24959413	14.0
Dph7	NM_026044	chr2:24962421-24973471	11.0
Nrarp	NM_025980	chr2:25180757-25183332	43.0
Notch1	NM_008714	chr2:26457901-26503822	36.0
Surf6	NM_009298	chr2:26890771-26902813	15.0
Rexo4	NM_207234	chr2:26953562-26964386	18.0
Tsc1	NM_022887	chr2:28641232-28691172	20.0
1700026L06Rik	NM_027283	chr2:28692079-28699651	9.0
Ak8	NM_001033874	chr2:28700160-28813165	9.0
Barhl1	NM_001164186	chr2:28907679-28916440	10.0
Set	NM_023871	chr2:30061995-30072577	20.0
Pkn3	NM_153805	chr2:30078765-30091019	14.0
D2Wsu81e	NM_172660	chr2:30173446-30178459	12.0
Dolk	NM_177648	chr2:30284228-30286354	11.0
Nup188	NM_198304	chr2:30286432-30344262	11.0
Tor1b	NM_133673	chr2:30953000-30959015	21.0
Tor1a	NM_144884	chr2:30960560-30967918	7.0
D330023K18Rik	NR_040334	chr2:31151048-31152291	7.0
Gpr107	NM_178760	chr2:31152315-31216567	7.0
Fubp3	NM_001290548	chr2:31572650-31617526	19.0
Pomt1	NM_145145	chr2:32236682-32255005	11.0
Uck1	NM_011675	chr2:32255001-32260105	10.0
Cdk9	NM_130860	chr2:32705781-32712784	11.0
Mir2861	NR_037217	chr2:32712806-32712888	11.0
Mir3960	NR_039536	chr2:32712899-32712972	11.0
Pdcl	NM_026176	chr2:37350073-37359332	7.0
Rc3h2	NM_001100591	chr2:37370070-37422903	11.0
Golga1	NM_029793	chr2:39016155-39065541	7.0
Rif1	NM_175238	chr2:52072836-52122381	116.0
Prpf40a	NM_018785	chr2:53138475-53191187	11.0
Arl6ip6	NM_022989	chr2:53192083-53219221	11.0
Ly75	NM_013825	chr2:60293759-60383231	10.0
Gca	NM_145523	chr2:62664326-62694109	9.0
Gm13629	NR_033495	chr2:66440879-66547472	11.0
Mir6335	NR_105752	chr2:67781042-67781140	7.0
Mettl5	NM_029280	chr2:69871194-69885615	10.0
Dync1i2	NM_001198873	chr2:71211705-71263302	9.0
Gm1631	NR_037979	chr2:71719416-71730966	14.0
Atp5g3	NM_175015	chr2:73908449-73911294	8.0
Mtx2	NM_016804	chr2:74825811-74876748	9.0
Agps	NM_172666	chr2:75832176-75931350	9.0
Rbm45	NM_153405	chr2:76369983-76383767	9.0
Zfp804a	NM_175513	chr2:82053657-82259878	7.0
Zc3h15	NM_026934	chr2:83644577-83664616	8.0
Btbd18	NM_001145100	chr2:84659078-84668781	11.0
Clp1	NM_133840	chr2:84723121-84727268	9.0
Mir130a	NR_029544	chr2:84741114-84741178	14.0
Timm10	NM_013899	chr2:84827020-84830213	7.0
Slc43a1	NM_001081349	chr2:84839407-84863586	18.0
P2rx3	NM_145526	chr2:84996551-85035834	13.0
Ssrp1	NM_182990	chr2:85037119-85047114	13.0
Mtch2	NM_019758	chr2:90847154-90866634	10.0
Ndufs3	NM_026688	chr2:90894635-90904721	17.0
Kbtbd4	NM_025991	chr2:90904785-90910560	17.0
Slc39a13	NM_026721	chr2:91061780-91070315	10.0
Acp2	NM_007387	chr2:91202911-91214098	9.0
Atg13	NM_145528	chr2:91674611-91710592	8.0
Harbi1	NM_178724	chr2:91710949-91721566	8.0
Ambra1	NM_001080754	chr2:91730137-91918849	17.0
Creb3l1	NM_011957	chr2:91982327-92024170	9.0
Ext2	NM_010163	chr2:93695630-93822568	10.0
Alkbh3	NM_026944	chr2:93980633-94010730	11.0
Hsd17b12	NM_019657	chr2:94032696-94157909	13.0
Commd9	NM_029635	chr2:101886261-101901639	9.0
Nat10	NM_153126	chr2:103721258-103761250	10.0
Eif3m	NM_145380	chr2:104999656-105017027	9.0
Katnbl1	NM_024254	chr2:112379210-112414237	14.0
BC052040	NM_001145898	chr2:115581715-115778768	8.0
Meis2	NM_001136072	chr2:115861263-116065058	14.0
Spred1	NM_033524	chr2:117121070-117182277	42.0
Ivd	NM_019826	chr2:118861999-118881357	7.0
Casc5	NM_029617	chr2:119047118-119104121	13.0
Rmdn3	NM_001033136	chr2:119136997-119157034	12.0
Dnajc17	NM_139139	chr2:119172499-119208795	10.0
Zfyve19	NM_001164827	chr2:119208719-119217050	10.0
1700020I14Rik	NR_015473	chr2:119594295-119600744	9.0
Ndufaf1	NM_027175	chr2:119655450-119662798	15.0
Mga	NM_013720	chr2:119897227-119969581	16.0
Mapkbp1	NM_011941	chr2:119972698-120027403	16.0
Mfap1a	NM_026220	chr2:121492680-121506656	9.0
Wdr76	NM_030234	chr2:121506722-121544859	9.0
Shf	NM_001013829	chr2:122348891-122368918	51.0
Secisbp2l	NM_177608	chr2:125736985-125782870	12.0
Fam227b	NM_029455	chr2:125983482-126152004	11.0
Dtwd1	NM_026981	chr2:126152140-126165277	11.0
Usp8	NM_019729	chr2:126707327-126759314	10.0
Sppl2a	NM_023220	chr2:126890394-126933235	13.0
Ap4e1	NM_175550	chr2:127008710-127069814	10.0
Ncaph	NM_144818	chr2:127103809-127133954	11.0
1810024B03Rik	NM_198630	chr2:127186354-127208280	9.0
Snrnp200	NM_177214	chr2:127208403-127240451	9.0
Zc3h8	NM_020594	chr2:128926267-128944020	11.0
Stk35	NM_183262	chr2:129800516-129832285	30.0
Nop56	NM_024193	chr2:130274411-130279313	16.0
Snord110	NR_028547	chr2:130275514-130275573	16.0
Slc4a11	NM_001081162	chr2:130684107-130697519	24.0
Prn	NM_001278258	chr2:131909927-131956131	8.0
Prnp	NM_011170	chr2:131909927-131938436	8.0
Chgb	NM_007694	chr2:132781277-132795072	12.0
Crls1	NM_001024385	chr2:132846665-132866768	9.0
Tasp1	NM_175225	chr2:139833478-140066805	10.0
Dstn	NM_019771	chr2:143915330-143943324	12.0
Snx5	NM_001199188	chr2:144250123-144270902	21.0
Mgme1	NM_028984	chr2:144270903-144281227	21.0
Zfp133-ps	NR_033459	chr2:144459279-144467794	11.0
Dtd1	NM_025314	chr2:144599952-144768747	11.0
Naa20	NM_026425	chr2:145903240-145916425	11.0
Xrn2	NM_011917	chr2:147013059-147077997	11.0
Ninl	NM_207204	chr2:150934518-151009398	9.0
Nanp	NM_026086	chr2:151029684-151039379	9.0
Nsfl1c	NM_198326	chr2:151494181-151511310	9.0
Tcf15	NM_009328	chr2:152143608-152149096	12.0
Rbck1	NM_019705	chr2:152316333-152332639	12.0
Actl10	NM_001171640	chr2:154551775-154553276	9.0
Gss	NM_001291111	chr2:155563180-155592810	10.0
Gdf5	NM_008109	chr2:155941024-155945364	15.0
Myl9	NM_172118	chr2:156775463-156781657	8.0
5430405H02Rik	NR_015591	chr2:156852402-156862945	11.0
1110008F13Rik	NM_026124	chr2:156863121-156873562	11.0
Ndrg3	NM_013865	chr2:156927341-156992111	9.0
Samhd1	NM_018851	chr2:157097528-157135222	9.0
Rbl1	NM_011249	chr2:157145893-157204534	9.0
Blcap	NM_016916	chr2:157556361-157566361	17.0
Vstm2l	NM_198627	chr2:157914652-157944719	7.0
Snhg11	NM_175692	chr2:158375637-158386145	9.0
Dhx35	NM_001291144	chr2:158794806-158858220	21.0
Top1	NM_009408	chr2:160645896-160722763	8.0
9430021M05Rik	NR_033569	chr2:162661162-162675204	8.0
Ift52	NM_172150	chr2:163017471-163046135	9.0
Mybl2	NM_008652	chr2:163054634-163084687	19.0
Mir7003	NR_105970	chr2:163068089-163068155	13.0
Oser1	NM_025699	chr2:163405821-163419470	9.0
Sys1	NM_025575	chr2:164460970-164465510	10.0
Zfp335	NM_199027	chr2:164891891-164911750	16.0
Sulf2	NM_028072	chr2:166073898-166155683	22.0
Trp53rk	NM_023815	chr2:166793766-166799492	10.0
Kcnb1	NM_008420	chr2:167095968-167188818	13.0
E130018N17Rik	NR_040327	chr2:168152602-168154513	11.0
Adnp	NM_009628	chr2:168180964-168207062	21.0
Aurka	NM_011497	chr2:172356189-172370570	16.0
Cstf1	NM_024199	chr2:172371002-172381086	16.0
Cass4	NM_001080820	chr2:172393793-172433757	9.0
Bmp7	NM_007557	chr2:172868011-172940321	12.0
Ppp4r1l-ps	NR_027957	chr2:173579319-173659539	10.0
Rab22a	NM_024436	chr2:173659844-173702182	10.0
Stx16	NM_001102423	chr2:174077050-174099771	18.0
Lama5	NM_001081171	chr2:180176372-180225859	17.0
Gid8	NM_001289652	chr2:180710225-180721599	52.0
Stmn2	NM_025285	chr3:8509526-8561604	18.0
Lrrcc1	NM_028915	chr3:14533787-14572658	8.0
Hltf	NM_009210	chr3:20057810-20118491	7.0
Eif5a2	NM_177586	chr3:28781310-28798846	7.0
Rpl22l1	NM_026517	chr3:28805510-28807415	24.0
Mynn	NM_001289621	chr3:30602086-30619873	18.0
Actl6a	NM_019673	chr3:32708545-32726971	10.0
Ttc14	NM_025978	chr3:33800182-33814860	15.0
Qrfpr	NM_198192	chr3:36179425-36222275	10.0
Ccna2	NM_009828	chr3:36564864-36571996	9.0
Adad1	NM_009350	chr3:37063655-37111512	7.0
Larp1b	NM_001040399	chr3:40950630-40977793	15.0
Ccrn4l	NM_009834	chr3:51224446-51251654	15.0
Rab33b	NM_016858	chr3:51483965-51496212	24.0
Nhlrc3	NM_172501	chr3:53451995-53463258	8.0
Proser1	NM_173382	chr3:53463816-53481755	8.0
Ufm1	NM_026435	chr3:53853375-53863807	8.0
Supt20	NM_019995	chr3:54693104-54716837	28.0
Exosc8	NM_001163570	chr3:54728678-54735364	14.0
Alg5	NM_025442	chr3:54735538-54749795	14.0
Wwtr1	NM_001168281	chr3:57455643-57575910	35.0
Commd2	NM_175095	chr3:57644348-57651684	8.0
Siah2	NM_009174	chr3:58674948-58692388	8.0
4930593A02Rik	NR_045167	chr3:58692588-58788524	8.0
Slc33a1	NM_015728	chr3:63942323-63964733	19.0
Mir8120	NR_106200	chr3:65659287-65659426	59.0
Pdcd10	NM_019745	chr3:75516489-75556852	8.0
Serpini1	NM_009250	chr3:75557532-75642523	8.0
Fstl5	NM_178673	chr3:76074560-76710005	9.0
Fnip2	NM_001162999	chr3:79455970-79567679	14.0
Pdgfc	NM_019971	chr3:81036415-81214031	23.0
Sfrp2	NM_009144	chr3:83766320-83774314	11.0
Arfip1	NM_001081093	chr3:84496092-84582625	10.0
Pet112	NM_144896	chr3:85574128-85654470	13.0
Apoa1bp	NM_144897	chr3:88056522-88058495	11.0
Pygo2	NM_001293763	chr3:89430213-89435130	13.0
Ube2q1	NM_027315	chr3:89773608-89783997	21.0
Jtb	NM_206924	chr3:90231596-90235840	14.0
Npr1	NM_008727	chr3:90450591-90465866	19.0
Tdrkh	NM_028307	chr3:94413317-94431499	7.0
Mrpl9	NM_030116	chr3:94443335-94448708	10.0
Zfp687	NM_030074	chr3:95006701-95015238	19.0
Mir8099-1	NR_106175	chr3:95139059-95139186	9.0
Mir8099-2	NR_106201	chr3:95139059-95139186	9.0
Gabpb2	NM_172512	chr3:95181765-95217942	28.0
Gm16740	NR_108026	chr3:95217456-95226658	28.0
Arnt	NM_001037737	chr3:95434389-95497239	10.0
Hormad1	NM_026489	chr3:95559676-95587860	7.0
Golph3l	NM_001177670	chr3:95588933-95619247	7.0
Ensa	NM_019561	chr3:95624979-95632117	10.0
Rprd2	NM_001081293	chr3:95759872-95818953	19.0
Mrps21	NM_078479	chr3:95862651-95870619	11.0
C920021L13Rik	NR_040446	chr3:95871521-95889093	11.0
Otud7b	NM_001025613	chr3:96104526-96161129	13.0
Hist2h2bb	NM_175666	chr3:96269699-96270192	12.0
Pex11b	NR_027845	chr3:96635356-96645381	13.0
4930442L01Rik	NR_015596	chr3:96829825-96832070	8.0
Sec22b	NM_011342	chr3:97901226-97922318	8.0
Ttf2	NM_001013026	chr3:100938859-100969663	9.0
Sike1	NM_025679	chr3:102995739-103003914	7.0
Dennd2c	NM_177857	chr3:103127555-103169733	15.0
Rsbn1	NM_172684	chr3:103914119-103966620	8.0
Ddx20	NM_017397	chr3:105678461-105687571	9.0
Dram2	NM_001025582	chr3:106547797-106575341	7.0
Sars	NM_011319	chr3:108424863-108445259	10.0
Tmem167b	NM_026198	chr3:108556424-108562466	10.0
Clcc1	NM_145543	chr3:108653912-108678840	8.0
Prpf38b	NM_025845	chr3:108902806-108911704	10.0
Rnpc3	NM_001038696	chr3:113605066-113630149	9.0
Slc35a3	NM_144902	chr3:116670797-116712280	7.0
Alg14	NM_024178	chr3:121291816-121362011	7.0
Gclm	NM_008129	chr3:122245556-122267215	10.0
Mir760	NR_030439	chr3:122293584-122293703	12.0
Ugt8a	NM_011674	chr3:125865342-125938550	8.0
Ank2	NM_178655	chr3:126921606-126998452	7.0
Mir302b	NR_030403	chr3:127545227-127545301	11.0
Mir302c	NR_030404	chr3:127545362-127545430	11.0
Mir302a	NR_029653	chr3:127545495-127545564	11.0
Mir302d	NR_030405	chr3:127545623-127545689	11.0
Mir367	NR_030268	chr3:127545732-127545807	11.0
Ap1ar	NM_145964	chr3:127807264-127837492	14.0
Pla2g12a	NR_104611	chr3:129878605-129895825	7.0
Gstcd	NM_026231	chr3:132982550-133091740	10.0
Ints12	NM_027927	chr3:133091952-133110985	10.0
Gm10636	NR_033542	chr3:146367152-146378944	16.0
Tyw3	NM_001168358	chr3:154576519-154597098	8.0
Cryz	NM_009968	chr3:154596710-154623182	8.0
4930570G19Rik	NR_040399	chr3:156546752-156561687	10.0
Srsf11	NM_001093752	chr3:158010492-158036639	9.0
Lrrc40	NM_024194	chr3:158036681-158067090	9.0
Ubxn2b	NM_026534	chr4:6191104-6219788	7.0
Chd7	NM_001277149	chr4:8690405-8868449	10.0
Clvs1	NM_028940	chr4:9269316-9451691	8.0
2610301B20Rik	NM_026005	chr4:10874497-10899423	9.0
Dpy19l4	NM_001081201	chr4:11265078-11322131	13.0
Necab1	NM_178617	chr4:14952244-15149131	11.0
Tmem64	NM_181401	chr4:15265819-15286753	9.0
Osgin2	NM_145950	chr4:15997120-16013877	11.0
Rmdn1	NM_025476	chr4:19575065-19606932	9.0
Ccnc	NM_001290420	chr4:21727700-21759922	17.0
Coq3	NM_172687	chr4:21879674-21912126	11.0
Slc35a1	NM_011895	chr4:34663256-34687438	10.0
Zfp292	NM_013889	chr4:34803109-34882948	12.0
Aptx	NM_001025444	chr4:40682077-40703194	10.0
Bag1	NM_001171739	chr4:40936397-40948294	15.0
Chmp5	NM_029814	chr4:40948552-40965302	15.0
Nfx1	NM_001290449	chr4:40970905-41013873	12.0
Dcaf12	NM_026893	chr4:41291299-41314901	10.0
Fam219a	NM_027993	chr4:41518928-41569527	43.0
Dnaic1	NM_175138	chr4:41569793-41638158	43.0
Rmrp	NR_001460	chr4:43492784-43493059	10.0
Ccdc107	NM_001037913	chr4:43493364-43495921	10.0
Tln1	NM_011602	chr4:43531512-43562583	16.0
Creb3	NM_013497	chr4:43562633-43567060	16.0
Glipr2	NM_027450	chr4:43957701-43979118	15.0
Dcaf10	NM_153167	chr4:45342100-45379722	15.0
Shb	NM_001033306	chr4:45423275-45530828	12.0
5830415F09Rik	NM_029086	chr4:46376974-46389423	20.0
Tbc1d2	NM_198664	chr4:46604389-46650199	10.0
Msantd3	NM_001145925	chr4:48539945-48561920	15.0
Slc44a1	NM_133891	chr4:53440412-53622478	10.0
Rad23b	NM_009011	chr4:55350041-55392237	12.0
Ikbkap	NM_026079	chr4:56749679-56802331	10.0
Fam206a	NM_001081420	chr4:56802328-56809605	10.0
Tmem245	NM_175518	chr4:56876012-56947429	15.0
Inip	NM_001013577	chr4:59769646-59783855	9.0
Zfp37	NM_001290350	chr4:62189536-62208546	7.0
Wdr31	NM_001290521	chr4:62452631-62470895	14.0
Megf9	NM_172694	chr4:70431926-70534928	19.0
Ccdc171	NM_001081012	chr4:83525544-83864670	11.0
Rps6	NM_009096	chr4:86854098-86857367	8.0
Cdkn2a	NM_009877	chr4:89274472-89294619	14.0
Caap1	NM_026368	chr4:94500078-94556796	8.0
Itgb3bp	NM_026348	chr4:99765401-99829118	11.0
Efcab7	NM_145549	chr4:99829499-99912783	11.0
Ttc4	NM_028209	chr4:106661807-106678944	9.0
Echdc2	NM_001254754	chr4:108165436-108179308	10.0
Zyg11a	NM_001167936	chr4:108181933-108217922	19.0
Zyg11b	NM_001033634	chr4:108227754-108301090	10.0
Cc2d1b	NM_177045	chr4:108619955-108634122	13.0
Eps15	NM_007943	chr4:109280274-109387816	7.0
Faf1	NM_007983	chr4:109676626-109963960	10.0
Rad54l	NM_001122959	chr4:116096954-116123690	10.0
Tmem69	NM_177670	chr4:116551527-116555943	13.0
Gpbp1l1	NM_029868	chr4:116557726-116593882	13.0
Toe1	NM_026654	chr4:116804002-116807559	11.0
Mutyh	NM_001159581	chr4:116807733-116819431	11.0
Dmap1	NM_023178	chr4:117674685-117682225	7.0
AA415398	NM_001004178	chr4:119530314-119538769	9.0
Foxj3	NM_001290696	chr4:119539660-119629119	9.0
Guca2a	NM_008190	chr4:119637731-119639465	11.0
Zmpste24	NM_172700	chr4:121059237-121098243	16.0
Mycbp	NM_019660	chr4:123905012-123912250	11.0
1700057H15Rik	NR_040774	chr4:124449625-124485959	10.0
Sf3a3	NM_029157	chr4:124714860-124732422	12.0
Maneal	NM_001007573	chr4:124855238-124862171	12.0
Mrps15	NM_025544	chr4:126046927-126055536	10.0
Lsm10	NM_138721	chr4:126096652-126098584	9.0
Psmb2	NM_011970	chr4:126677642-126709715	11.0
Sfpq	NR_045010	chr4:127021300-127037014	13.0
Zmym6	NM_177462	chr4:127077382-127124374	10.0
Sync	NM_023485	chr4:129287620-129308559	9.0
Tssk3	NM_080442	chr4:129489007-129490770	13.0
Fam229a	NM_001085491	chr4:129491189-129491956	13.0
Oprd1	NM_013622	chr4:132110725-132144486	8.0
Rnu11	NR_002865	chr4:132270078-132270186	16.0
Taf12	NM_025579	chr4:132274374-132293330	11.0
Trnau1ap	NM_027925	chr4:132311762-132329538	14.0
Fam76a	NM_001163792	chr4:132899212-132922551	10.0
Slc9a1	NM_016981	chr4:133369771-133423698	11.0
Mir5122	NR_039582	chr4:133369775-133369864	11.0
Arid1a	NM_001080819	chr4:133679007-133753611	13.0
Rps6ka1	NM_009097	chr4:133847290-133887797	12.0
Cep85	NM_144527	chr4:134129857-134187085	12.0
Stmn1	NM_019641	chr4:134468319-134473843	22.0
Clhc1	NM_001081099	chr4:134510998-134523922	16.0
Tceb3	NM_013736	chr4:136003369-136021649	10.0
Asap3	NM_001008232	chr4:136206364-136246573	13.0
Tcea3	NM_011542	chr4:136247956-136274899	17.0
Zbtb40	NM_198248	chr4:136979731-137048695	23.0
Cdc42	NM_009861	chr4:137319695-137357759	10.0
Pla2g5	NM_001122954	chr4:138799246-138863469	16.0
Ubr4	NM_001160319	chr4:139380658-139489532	8.0
Zbtb17	NM_009541	chr4:141444672-141467937	11.0
Dnajc16	NM_172338	chr4:141761997-141790644	10.0
Gm13034	NR_030771	chr4:146067523-146068718	9.0
Tardbp	NM_145556	chr4:148612381-148626996	10.0
Casz1	NM_001159344	chr4:148804391-148954892	18.0
Nmnat1	NM_133435	chr4:149468786-149485142	13.0
Lzic	NM_026963	chr4:149485332-149496667	13.0
Slc25a33	NM_027460	chr4:149744035-149774267	11.0
Vamp3	NM_009498	chr4:151047304-151057953	7.0
Camta1	NM_001081557	chr4:151059522-151861768	12.0
Dnajc11	NM_172704	chr4:151933719-151981959	11.0
Dffb	NM_007859	chr4:153964448-153975081	23.0
Cep104	NM_177673	chr4:153975560-154007225	23.0
Slc35e2	NM_177186	chr4:155601415-155623340	10.0
Ssu72	NM_026899	chr4:155704814-155733873	8.0
Atad3a	NM_179203	chr4:155740639-155761098	7.0
Atad3aos	NR_027972	chr4:155761191-155763560	7.0
Pusl1	NM_001033490	chr4:155888859-155891762	15.0
Acap3	NM_207223	chr4:155891874-155907251	15.0
B3galt6	NM_080445	chr4:155989465-155992678	12.0
Sdf4	NM_011341	chr4:155992913-156013610	12.0
Oprm1	NM_001039652	chr10:6788600-7038209	7.0
Lrp11	NM_172784	chr10:7589799-7625477	8.0
Pcmt1	NM_008786	chr10:7630235-7663584	18.0
A630066F11Rik	NR_030698	chr10:7663370-7664623	18.0
Shprh	NM_001077707	chr10:11149429-11215273	8.0
Fbxo30	NM_027968	chr10:11281329-11297969	7.0
Pex3	NM_001164195	chr10:13523841-13553142	12.0
Adat2	NM_025748	chr10:13552906-13563376	12.0
Hivep2	NM_010437	chr10:13966378-14151378	9.0
Perp	NM_022032	chr10:18845070-18857072	13.0
E030030I06Rik	NM_001254744	chr10:22113049-22149270	9.0
Med23	NM_001166416	chr10:24869985-24913529	16.0
Cenpw	NM_001109747	chr10:30196008-30200540	9.0
Hint3	NM_025798	chr10:30608206-30618366	10.0
Ncoa7	NM_172495	chr10:30645581-30803107	8.0
Rwdd1	NM_025614	chr10:33996554-34019616	10.0
Fam26f	NM_175449	chr10:34126066-34127972	9.0
Nt5dc1	NM_176968	chr10:34303611-34418528	10.0
Hdac2	NM_008229	chr10:36974543-37001888	18.0
Fam229b	NM_183254	chr10:39118807-39133895	11.0
Tube1	NM_028006	chr10:39134022-39151058	11.0
Gtf3c6	NM_026113	chr10:40249202-40257665	27.0
Cdk19	NM_001291816	chr10:40349307-40483818	7.0
Cdc40	NM_027879	chr10:40831621-40883143	9.0
Wasf1	NM_031877	chr10:40883533-40938569	9.0
Cd164	NM_016898	chr10:41519499-41531042	18.0
Ostm1	NM_172416	chr10:42678915-42702462	10.0
Pdss2	NM_001168289	chr10:43221485-43464882	10.0
Bend3	NM_199028	chr10:43479139-43515417	19.0
1700021F05Rik	NM_026411	chr10:43525120-43540994	11.0
Qrsl1	NM_001081054	chr10:43874189-43901736	8.0
Rtn4ip1	NM_130892	chr10:43901806-43947862	8.0
Popdc3	NM_024286	chr10:45289304-45318450	7.0
Vgll2	NM_153786	chr10:52022685-52028471	9.0
Asf1a	NM_025541	chr10:53596960-53609215	9.0
Gm16998	NR_038016	chr10:54075921-54081081	10.0
Tbc1d32	NM_001033385	chr10:56014293-56228689	7.0
Msl3l2	NM_001163833	chr10:56106916-56116880	12.0
Serinc1	NM_019760	chr10:57515774-57532529	9.0
P4ha1	NM_011030	chr10:59323295-59373304	11.0
Anapc16	NM_025514	chr10:59987908-60003112	19.0
Ascc1	NM_026937	chr10:60002804-60099990	19.0
Psap	NM_001146122	chr10:60277627-60302600	10.0
Nodal	NM_013611	chr10:61417971-61425337	35.0
Lrrc20	NM_153542	chr10:61475832-61582228	15.0
Supv3l1	NM_181423	chr10:62429377-62449693	10.0
Ccar1	NM_026201	chr10:62743927-62792368	11.0
Lrrtm3	NM_178678	chr10:63928496-64090255	13.0
LOC102634101	NR_110511	chr10:67005074-67041326	28.0
1700040L02Rik	NM_028491	chr10:68430955-68541875	8.0
Ube2g2	NM_019803	chr10:77622320-77645990	7.0
1810043G02Rik	NM_026431	chr10:77978649-77985438	14.0
Ilvbl	NM_173751	chr10:78574499-78584502	26.0
Gpx4	NR_110342	chr10:80047165-80056439	17.0
Ndufs7	NM_029272	chr10:80249451-80256792	22.0
AU041133	NM_001163064	chr10:82128012-82153065	8.0
A230046K03Rik	NM_001033375	chr10:83543940-83596473	9.0
C330046G13Rik	NR_040658	chr10:84547416-84553338	14.0
Polr3b	NM_027423	chr10:84622436-84727178	16.0
Rtcb	NM_145422	chr10:85938636-85957793	9.0
1810014B01Rik	NR_015572	chr10:86685526-86689954	7.0
Spic	NM_011461	chr10:88675269-88683023	19.0
Actr6	NM_025914	chr10:89711972-89732295	10.0
Apaf1	NM_001042558	chr10:90989310-91082743	7.0
Ikbip	NM_027078	chr10:91083038-91102613	7.0
Slc25a3	NM_133668	chr10:91116577-91123963	10.0
Ndufa12	NM_025551	chr10:94199008-94220948	7.0
5730420D15Rik	NR_045339	chr10:95417374-95428640	17.0
Ube2n	NM_080560	chr10:95515161-95545658	10.0
Krr1	NM_178610	chr10:111972694-111988430	18.0
Myrfl	NM_001033333	chr10:116776544-116896879	10.0
Helb	NM_080446	chr10:120083607-120112965	17.0
Tmbim4	NM_026617	chr10:120208825-120224897	10.0
Xpot	NM_001081056	chr10:121587379-121626316	14.0
Ppm1h	NM_001110218	chr10:122678761-122945793	11.0
Mir8104	NR_106182	chr10:122679314-122679415	11.0
4930503E24Rik	NR_028310	chr10:124469073-124524488	7.0
Pip4k2c	NM_054097	chr10:127197066-127211622	9.0
Pan2	NM_001252327	chr10:128303334-128321358	13.0
Zc3h10	NM_134003	chr10:128543564-128547744	13.0
Rab5b	NM_177411	chr10:128677182-128696268	10.0
Sfi1	NM_030207	chr11:3131849-3193463	529.0
Selm	NM_053267	chr11:3514701-3517351	15.0
Hormad2	NM_029458	chr11:4346382-4441082	19.0
Thoc5	NM_172438	chr11:4895342-4928865	11.0
Ewsr1	NM_001283062	chr11:5069686-5099088	16.0
Rhbdd3	NM_177370	chr11:5099272-5106100	16.0
Urgcp	NM_001077661	chr11:5713416-5762376	13.0
2210015D19Rik	NR_015577	chr11:5762149-5784710	13.0
Polm	NM_017401	chr11:5827859-5838016	15.0
Ykt6	NM_019661	chr11:5955757-5967781	10.0
Nudcd3	NM_173748	chr11:6105691-6200451	11.0
Ddx56	NM_026538	chr11:6257544-6267729	9.0
Gm11974	NR_045893	chr11:6525590-6528760	9.0
Tbrg4	NM_134011	chr11:6615597-6626067	11.0
Upp1	NM_001159401	chr11:9118007-9136170	21.0
Ikzf1	NM_009578	chr11:11686212-11772926	10.0
Fignl1	NM_001163359	chr11:11800287-11808962	13.0
Eldr	NR_110425	chr11:16934708-16951282	9.0
Fbxo48	NM_176982	chr11:16951409-16954772	9.0
Etaa1	NM_026576	chr11:17938748-17953875	12.0
Actr2	NM_146243	chr11:20062303-20112951	14.0
Xpo1	NM_134014	chr11:23256040-23297597	11.0
Pex13	NM_023651	chr11:23646478-23665935	12.0
Pnpt1	NM_027869	chr11:29130750-29161828	11.0
Ccdc88a	NM_176841	chr11:29374171-29510808	25.0
Mtif2	NM_133767	chr11:29526396-29545447	9.0
Acyp2	NM_029344	chr11:30505991-30649396	10.0
Cpeb4	NM_001290676	chr11:31870939-31935635	14.0
Ublcp1	NM_024475	chr11:44454570-44470548	12.0
Nipal4	NM_172524	chr11:46148154-46166359	15.0
Irgm1	NM_008326	chr11:48865248-48871346	12.0
Mgat1	NM_010794	chr11:49244190-49263024	8.0
Mapk9	NM_207692	chr11:49846750-49886421	10.0
Canx	NM_001110500	chr11:50293956-50325673	11.0
Zfp2	NM_001044697	chr11:50898711-50916176	12.0
Rmnd5b	NM_025346	chr11:51623672-51635896	13.0
Sar1b	NM_025535	chr11:51763662-51791953	7.0
Jade2	NM_199299	chr11:51813455-51857481	10.0
Cdkn2aipnl	NM_029976	chr11:51967630-51977336	19.0
Vdac1	NM_011694	chr11:52361114-52389396	12.0
Rad50	NM_009012	chr11:53649518-53707319	11.0
Lyrm7	NM_029327	chr11:54839288-54860591	9.0
Hint1	NM_008248	chr11:54866437-54870496	9.0
Gm2a	NM_010299	chr11:55097984-55113028	10.0
Cnot8	NM_026949	chr11:58104152-58118594	12.0
Zfp39	NM_011758	chr11:58888152-58904225	12.0
Rnf187	NM_022423	chr11:58932287-58938906	17.0
Iba57	NM_173785	chr11:59155368-59163745	13.0
Arf1	NM_007476	chr11:59211411-59228267	22.0
Snap47	NM_144521	chr11:59407149-59449956	13.0
Jmjd4	NM_178659	chr11:59450044-59458567	13.0
Olfr222	NM_001011789	chr11:59570781-59571738	10.0
Pemt	NM_001290011	chr11:59970613-60046489	10.0
Atpaf2	NM_145427	chr11:60400623-60417099	12.0
Gid4	NM_025757	chr11:60417144-60445277	12.0
Drg2	NM_021354	chr11:60454616-60468705	15.0
Alkbh5	NM_172943	chr11:60537682-60558512	12.0
Top3a	NM_009410	chr11:60740058-60777365	15.0
Smcr8	NM_001085440	chr11:60777524-60788287	15.0
Ubb	NM_011664	chr11:62551503-62553212	33.0
Gm1821	NR_002875	chr11:62551503-62553206	33.0
2410006H16Rik	NR_030738	chr11:62602876-62604806	14.0
Snord49b	NR_028526	chr11:62603085-62603148	14.0
Snord49a	NR_028550	chr11:62603459-62603521	14.0
Snord65	NR_028541	chr11:62604529-62604586	14.0
Lrrc75a	NM_198861	chr11:62604883-62648523	11.0
Mmgt2	NM_175002	chr11:62648663-62666359	11.0
Myocd	NM_145136	chr11:65176570-65269989	7.0
Tmem220	NM_001291042	chr11:67025153-67035312	14.0
Chd3os	NR_027827	chr11:69340768-69342647	18.0
Fxr2	NM_011814	chr11:69632970-69653297	12.0
Mpdu1	NM_011900	chr11:69656703-69662642	14.0
Mir1934	NR_035455	chr11:69663042-69663125	14.0
Senp3	NM_001163571	chr11:69673109-69682084	12.0
Polr2a	NM_001291068	chr11:69733998-69758633	37.0
C1qbp	NM_007573	chr11:70977845-70983026	10.0
4930563E22Rik	NM_001163728	chr11:72215137-72218450	10.0
1200014J11Rik	NM_025818	chr11:73047866-73083579	8.0
Cluh	NM_001081158	chr11:74649494-74670847	17.0
Dph1	NM_144491	chr11:75177642-75190483	10.0
Prpf8	NM_138659	chr11:75486776-75509447	8.0
Slc43a2	NM_173388	chr11:75531693-75577572	11.0
Vps53	NM_026664	chr11:76046225-76179630	10.0
Nufip2	NM_001024205	chr11:77686138-77717966	10.0
Myo18a	NM_011586	chr11:77777234-77865988	17.0
Pipox	NM_008952	chr11:77880614-77893872	52.0
Dhrs13	NM_183286	chr11:78032312-78037864	11.0
Rab34	NM_001159482	chr11:78188426-78192193	11.0
Supt6	NM_009297	chr11:78206748-78245703	19.0
Tefm	NM_183275	chr11:80136677-80142153	10.0
5730455P16Rik	NM_027472	chr11:80360491-80378015	13.0
AA465934	NR_028363	chr11:83291698-83294637	9.0
AI450353	NR_028364	chr11:83293429-83294929	9.0
Med13	NM_001080931	chr11:86265714-86357525	8.0
Rps6kb1	NM_001114334	chr11:86499010-86544807	16.0
Tubd1	NM_001199045	chr11:86544990-86567360	16.0
Cltc	NM_001003908	chr11:86694652-86757492	17.0
Dhx40	NM_026191	chr11:86768848-86807660	13.0
Gdpd1	NM_025638	chr11:87033793-87074137	8.0
Smg8	NM_024262	chr11:87077731-87086777	9.0
Srsf1	NM_001078167	chr11:88047372-88053757	10.0
Gm15698	NR_003564	chr11:88964665-88966917	7.0
Coil	NM_016706	chr11:88973934-88991613	15.0
Nme1	NM_008704	chr11:93958924-93968521	12.0
Dlx4	NM_007867	chr11:95140446-95145801	11.0
Prr15l	NM_146026	chr11:96929323-96935647	13.0
Mrpl45	NM_025927	chr11:97315715-97329920	18.0
Mllt6	NM_139311	chr11:97663411-97685458	20.0
Pip4k2b	NM_054051	chr11:97715156-97744704	10.0
Mir8102	NR_106180	chr11:97744896-97745035	10.0
Cwc25	NM_026186	chr11:97745469-97766613	9.0
Rpl23	NM_022891	chr11:97777525-97782439	15.0
Snora21	NR_028078	chr11:97781638-97781766	15.0
Cdk12	NM_001109628	chr11:98203304-98253540	10.0
Msl1	NM_028722	chr11:98795768-98807859	9.0
Wipf2	NM_197940	chr11:98863597-98905578	9.0
Krt222	NM_172946	chr11:99233097-99244067	8.0
Gm11565	NM_001126323	chr11:99914750-99915671	9.0
Ttc25	NM_028918	chr11:100545631-100572566	26.0
Ezh1	NM_007970	chr11:101191114-101226450	8.0
Vps25	NM_026776	chr11:101253706-101259547	11.0
Rpl27	NM_011289	chr11:101442244-101445596	16.0
Etv4	NM_008815	chr11:101769741-101785310	16.0
Tmem101	NM_029649	chr11:102152546-102156407	15.0
Asb16	NM_148953	chr11:102268822-102278061	15.0
Grn	NM_008175	chr11:102430321-102436809	9.0
Gpatch8	NM_001159492	chr11:102475915-102556158	16.0
Gjc1	NM_001159383	chr11:102799477-102819686	27.0
Kif18b	NM_197959	chr11:102905518-102925124	8.0
Taco1	NM_027346	chr11:106066106-106073612	16.0
Tex2	NM_198292	chr11:106502138-106612930	11.0
Polg2	NM_015810	chr11:106768203-106779537	18.0
Wipi1	NM_145940	chr11:109573520-109611389	9.0
Nat9	NM_025400	chr11:115182831-115187316	9.0
Tmem104	NM_001033393	chr11:115187486-115247025	9.0
Ict1	NM_026729	chr11:115403765-115410913	14.0
Sumo2	NM_133354	chr11:115523108-115536230	10.0
Gga3	NM_173048	chr11:115584254-115603916	9.0
Mrps7	NM_025305	chr11:115604150-115607624	9.0
Recql5	NM_130454	chr11:115892594-115933492	13.0
Sap30bp	NM_020483	chr11:115933658-115965534	13.0
Unk	NM_172569	chr11:116030315-116061214	17.0
Srsf2	NM_011358	chr11:116849896-116853094	17.0
Mfsd11	NM_178620	chr11:116854014-116875637	17.0
Usp36	NM_001033528	chr11:118259652-118290244	12.0
Cant1	NM_001267592	chr11:118406288-118419118	11.0
Endov	NM_001164636	chr11:119491346-119511465	13.0
Rptor	NM_028898	chr11:119602994-119899591	12.0
Pycr1	NM_144795	chr11:120635711-120643670	13.0
Aspscr1	NM_026877	chr11:120672972-120709446	18.0
Dus1l	NM_026824	chr11:120789201-120796395	17.0
Ccdc57	NM_027745	chr11:120826541-120932872	18.0
Tex19.1	NM_028602	chr11:121146142-121148313	10.0
Ogfod3	NM_025402	chr11:121177592-121204648	18.0
Hexdc	NM_001001333	chr11:121204432-121222656	18.0
Narf	NM_026272	chr11:121237235-121255856	11.0
Wdr45b	NM_025793	chr11:121327202-121354447	15.0
Tbcd	NM_029878	chr11:121451948-121617170	9.0
Metrnl	NM_144797	chr11:121702426-121717389	11.0
Cenpo	NM_134046	chr12:4211671-4234294	12.0
Ptrhd1	NM_001204912	chr12:4234026-4240123	12.0
Fam228b	NM_175431	chr12:4746215-4769267	14.0
Pfn4	NM_028376	chr12:4769294-4778266	14.0
1110057K04Rik	NM_172401	chr12:8208106-8285759	7.0
Wdr35	NM_001159527	chr12:8974000-9028847	8.0
Mycn	NM_008709	chr12:12936092-12941836	26.0
Ntsr2	NM_008747	chr12:16653469-16660236	7.0
Nol10	NM_001008421	chr12:17348492-17430095	10.0
Odc1	NM_013614	chr12:17544872-17551502	13.0
Itgb1bp1	NM_008403	chr12:21269805-21286237	11.0
Cpsf3	NM_018813	chr12:21286296-21315056	11.0
Id2	NM_010496	chr12:25093798-25096092	11.0
Rps7	NM_011300	chr12:28630846-28635953	13.0
Ispd	NM_178629	chr12:36381449-36689503	10.0
Etv1	NM_007960	chr12:38780257-38868215	29.0
G2e3	NM_001167964	chr12:51348229-51376986	19.0
Npas3	NM_013780	chr12:53248676-54072175	8.0
Eapp	NM_025456	chr12:54673466-54695865	20.0
Fbxo33	NM_001033156	chr12:59200654-59219483	8.0
Klhl28	NM_025707	chr12:64942439-64965536	7.0
Cdkl1	NM_183294	chr12:69746847-69790707	8.0
3110056K07Rik	NR_045055	chr12:70991614-71015823	10.0
Arid4a	NM_001081195	chr12:71015966-71099351	10.0
L3hypdh	NM_026038	chr12:72073427-72085313	20.0
Jkamp	NM_001205067	chr12:72085838-72101527	20.0
Dhrs7	NM_025522	chr12:72650352-72664828	12.0
Ppm1a	NM_008910	chr12:72761210-72794940	12.0
Hif1a	NM_010431	chr12:73907866-73947530	7.0
Snapc1	NM_178392	chr12:73964529-73984820	10.0
Mthfd1	NM_138745	chr12:76255231-76319820	13.0
Zfyve1	NM_183154	chr12:83546940-83597147	9.0
Rbm25	NM_027349	chr12:83632233-83683123	7.0
2410016O06Rik	NM_023633	chr12:83950607-83952953	11.0
Zfp410	NR_045615	chr12:84316858-84344439	9.0
Ylpm1	NM_178363	chr12:84996320-85070515	14.0
Nek9	NM_145138	chr12:85299513-85339362	9.0
Angel1	NM_144524	chr12:86700501-86726460	8.0
Cipc	NM_001289431	chr12:86947040-86965366	15.0
Calm1	NM_009790	chr12:100199540-100209806	17.0
Cpsf2	NM_016856	chr12:101975973-102005993	10.0
Gm20604	NM_001142939	chr12:102739829-102757810	12.0
AK010878	NM_001142938	chr12:102753274-102757810	12.0
Btbd7	NM_172806	chr12:102784647-102878406	8.0
Cox8c	NM_001039049	chr12:102899305-102900534	7.0
1700121N20Rik	NR_036593	chr12:106442651-106447666	13.0
Wars	NM_001164314	chr12:108860029-108894174	9.0
Wdr25	NM_177602	chr12:108894271-109028452	9.0
Dlk1	NR_033813	chr12:109452822-109463336	11.0
Hsp90aa1	NM_010480	chr12:110691035-110696395	14.0
Cdc42bpb	NM_183016	chr12:111292971-111377718	11.0
Eif5	NM_178041	chr12:111538100-111546753	15.0
2810029C07Rik	NR_045295	chr12:111572316-111574402	9.0
Mark3	NM_021516	chr12:111574509-111656227	9.0
Jag2	NM_010588	chr12:112908589-112929495	17.0
Esyt2	NM_028731	chr12:116281221-116373098	20.0
Actn2	NM_033268	chr13:12269426-12340732	8.0
Mrpl32	NM_029271	chr13:14610300-14613037	8.0
Psma2	NM_008944	chr13:14613241-14625673	8.0
Zscan26	NM_001013786	chr13:21442174-21453727	10.0
Zfp184	NM_183014	chr13:21945093-21960485	10.0
Hist1h2ah	NM_175659	chr13:22035121-22035643	13.0
Hist1h2bk	NM_175665	chr13:22035820-22036320	13.0
C230035I16Rik	NR_015492	chr13:23427975-23431017	11.0
Hist1h2be	NM_178194	chr13:23583669-23621124	10.0
Hist1h1e	NM_015787	chr13:23621776-23622558	10.0
Hist1h4a	NM_178192	chr13:23760794-23761249	13.0
Hist1h1a	NM_030609	chr13:23763667-23764412	13.0
Gm11346	NR_024599	chr13:24598124-24604767	12.0
Exoc2	NM_025588	chr13:30813917-30974047	15.0
Hus1b	NM_153072	chr13:30946575-30947761	10.0
Wrnip1	NM_030215	chr13:32802029-32822610	7.0
Ly86	NM_010745	chr13:37345344-37419036	12.0
Bloc1s5	NM_139063	chr13:38602705-38635109	11.0
Tfap2a	NM_011547	chr13:40715674-40733823	21.0
Jarid2	NM_001205044	chr13:44730773-44921643	14.0
Ippk	NM_199056	chr13:49421222-49463060	13.0
Cenpp	NM_025495	chr13:49464058-49652731	11.0
Nol8	NM_001271397	chr13:49653077-49679016	11.0
Iars	NM_172015	chr13:49682129-49734267	11.0
Cks2	NM_025415	chr13:51645231-51650662	12.0
Gadd45g	NM_011817	chr13:51846674-51848474	44.0
Sptlc1	NM_009269	chr13:53332747-53377361	9.0
Drd1a	NM_010076	chr13:54051182-54055658	11.0
Hrh2	NM_001010973	chr13:54192128-54222432	10.0
Zfp346	NM_012017	chr13:55105308-55135071	10.0
Ddx41	NM_134059	chr13:55530409-55536658	19.0
Tmed9	NM_026211	chr13:55593134-55597694	9.0
Ddx46	NM_001282055	chr13:55634998-55681267	9.0
Neurog1	NM_010896	chr13:56250497-56252163	26.0
Rmi1	NR_031761	chr13:58402247-58411149	11.0
Isca1	NM_026921	chr13:59755414-59769789	17.0
Etohd2	NR_015349	chr13:59769965-59773680	17.0
Zcchc6	NM_153538	chr13:59771878-59823147	8.0
Fancc	NM_001042673	chr13:63304708-63431745	8.0
1810034E14Rik	NR_045798	chr13:64248699-64268145	7.0
Cdk20	NM_053180	chr13:64432552-64439721	16.0
Zfp58	NM_001007575	chr13:67490166-67500522	8.0
Zfp748	NM_001035231	chr13:67538640-67553152	10.0
4930525G20Rik	NR_045194	chr13:67796593-67830985	14.0
Ice1	NM_144837	chr13:70588688-70637634	13.0
Cep72	NM_028959	chr13:74036494-74062285	8.0
Exoc3	NM_177333	chr13:74169804-74208700	9.0
Rfesd	NM_001131069	chr13:76001534-76018712	10.0
Arrdc3	NM_001042591	chr13:80883421-80896043	12.0
Gpr98	NM_054053	chr13:81095067-81633144	16.0
Lysmd3	NM_030257	chr13:81657805-81671890	9.0
Mir9-2	NR_029545	chr13:83738813-83738885	13.0
Papd4	NM_133905	chr13:93147399-93192283	12.0
Scamp1	NM_029153	chr13:94201432-94285281	9.0
Gcnt4	NM_001166065	chr13:96924688-96950914	13.0
Fam169a	NM_001146045	chr13:97067286-97129522	18.0
Enc1	NM_007930	chr13:97241104-97253040	13.0
Ptcd2	NM_026873	chr13:99319648-99344678	16.0
Mrps27	NM_173757	chr13:99344785-99415561	16.0
Mccc2	NM_030026	chr13:99948531-100015639	7.0
Bdp1	NM_001081061	chr13:100017993-100104070	10.0
Rad17	NM_011233	chr13:100617163-100651061	8.0
Ak6	NM_027592	chr13:100651342-100666415	8.0
Taf9	NM_027139	chr13:100651342-100656060	8.0
Ccdc125	NM_001168386	chr13:100669480-100697240	9.0
Cwc27	NM_026072	chr13:104631326-104816953	10.0
Srek1ip1	NM_026075	chr13:104817238-104838659	10.0
Il6st	NM_010560	chr13:112464069-112506860	24.0
Pim2	NM_138606	chrX:7878305-7883432	9.0
Suv39h1	NM_011514	chrX:8061170-8074760	7.0
Usp9x	NM_009481	chrX:13071497-13173327	8.0
Cdk16	NM_011049	chrX:20688492-20699877	8.0
Gm9	NM_001033234	chrX:37208501-37211041	8.0
Tbl1x	NM_020601	chrX:77511226-77660265	9.0
Amer1	NM_175179	chrX:95420313-95444840	7.0
Snx12	NM_001110311	chrX:101097785-101222563	13.0
Ogt	NM_139144	chrX:101640050-101684351	7.0
Cdx4	NM_007674	chrX:103321397-103330224	8.0
Pgk1	NM_008828	chrX:106187099-106203699	7.0
Gprasp1	NM_026081	chrX:135742691-135803468	9.0
Armcx5	NM_001009575	chrX:135742691-135747326	9.0
Zcchc18	NM_025893	chrX:136993154-136996923	7.0
Tsr2	NM_001164578	chrX:151087093-151096543	7.0
Phf8	NM_001113354	chrX:151520671-151633857	8.0
Klhl34	NM_001081667	chrX:157818434-157821060	8.0
Map3k15	NM_001163085	chrX:159988432-160123351	8.0
AW549877	NM_145930	chr15:3982034-3995752	13.0
A630020A06	NR_045740	chr15:3996038-4015858	13.0
Dnajc21	NM_030046	chr15:10446762-10470516	11.0
Cdh6	NM_007666	chr15:13034199-13173639	11.0
Cdh10	NM_009865	chr15:18820328-19014234	7.0
Gm5468	NR_027376	chr15:25414191-25452418	9.0
Vps13b	NM_177151	chr15:35371545-35931229	12.0
Lrp12	NM_172814	chr15:39870602-39943757	7.0
Eif3e	NM_008388	chr15:43250039-43282736	7.0
Nudcd1	NM_026149	chr15:44375226-44428307	9.0
Eny2	NM_175009	chr15:44428110-44437685	9.0
Ebag9	NM_019480	chr15:44619640-44641026	8.0
Utp23	NM_030132	chr15:51877440-51884622	7.0
Gm9920	NR_045093	chr15:55099916-55113582	16.0
Mrpl13	NM_026759	chr15:55534094-55557312	11.0
Mtbp	NM_134092	chr15:55557407-55626423	11.0
Atad2	NM_027435	chr15:58094046-58135082	21.0
Trib1	NM_144549	chr15:59648653-59657099	15.0
9930014A18Rik	NR_030696	chr15:60822964-60831400	13.0
Phf20l1	NM_001081409	chr15:66577571-66645255	9.0
Zfat	NM_198644	chr15:68083737-68258856	13.0
Trappc9	NM_180662	chr15:72589619-73061204	9.0
Jrk	NM_008415	chr15:74702411-74709322	18.0
4933427E11Rik	NR_033197	chr15:74709160-74710374	18.0
Ly6k	NM_029627	chr15:74796873-74799968	12.0
Mroh6	NM_001282443	chr15:75882933-75888723	13.0
Puf60	NM_133691	chr15:76070181-76080946	14.0
Exosc4	NM_175399	chr15:76327396-76330670	11.0
Mroh1	NM_175457	chr15:76380512-76453039	9.0
Cpsf1	NM_053193	chr15:76595807-76607591	11.0
Foxh1	NM_007989	chr15:76668223-76669948	36.0
Ppp1r16a	NM_033371	chr15:76671679-76694915	36.0
Mfsd3	NM_027122	chr15:76701541-76704239	13.0
Recql4	NM_058214	chr15:76703552-76710559	9.0
Lrrc14	NM_145471	chr15:76710739-76715091	9.0
1110038F14Rik	NM_054099	chr15:76948543-76950731	12.0
Rbfox2	NM_053104	chr15:77078989-77307053	10.0
Txn2	NM_019913	chr15:77915050-77928994	13.0
Foxred2	NM_001168260	chr15:77940521-77956722	25.0
Cacng2	NM_007583	chr15:77993622-78119280	10.0
Nol12	NM_133800	chr15:78934932-78941910	7.0
1700088E04Rik	NM_138581	chr15:79134654-79141251	10.0
Polr2f	NM_027231	chr15:79141366-79151767	10.0
Fam227a	NM_029407	chr15:79609575-79658956	10.0
Cby1	NM_028634	chr15:79659226-79667660	10.0
Rpl3	NM_013762	chr15:80077780-80083406	15.0
Snord43	NR_028281	chr15:80082858-80082906	15.0
Syngr1	NM_207708	chr15:80091333-80119501	34.0
Tab1	NM_025609	chr15:80133153-80161702	15.0
Rps19bp1	NM_175109	chr15:80260613-80264306	11.0
Tob2	NM_020507	chr15:81848269-81858326	10.0
Pmm1	NM_013872	chr15:81951105-81960930	9.0
Mei1	NM_028897	chr15:82070116-82126814	12.0
Poldip3	NM_178627	chr15:83125977-83149336	27.0
Rnu12	NR_004432	chr15:83149644-83149794	27.0
Mcat	NM_001030014	chr15:83546796-83555711	12.0
Samm50	NM_178614	chr15:84192232-84214303	14.0
Nup50	NM_016714	chr15:84923427-84942963	9.0
Atxn10	NM_016843	chr15:85336380-85463836	10.0
Brd1	NM_001033274	chr15:88687034-88734219	7.0
Syt10	NM_018803	chr15:89782392-89841860	7.0
Zcrb1	NM_026025	chr15:93386112-93398290	27.0
Pphln1	NM_001285864	chr15:93398349-93491912	27.0
2610037D02Rik	NR_040423	chr15:96190473-96197974	11.0
Ccnt1	NM_009833	chr15:98543210-98567636	14.0
Cacnb3	NM_001044741	chr15:98632327-98644536	11.0
Ccdc65	NM_153518	chr15:98708226-98723333	9.0
Kmt2d	NM_001033276	chr15:98831668-98871205	11.0
Fmnl3	NM_011711	chr15:99317222-99370466	11.0
Smarcd1	NM_031842	chr15:99702286-99713995	18.0
Letmd1	NM_134093	chr15:100469033-100479252	8.0
Atg101	NM_026566	chr15:101284300-101290934	22.0
Eif4b	NM_145625	chr15:102073772-102097173	11.0
Aaas	NM_153416	chr15:102338246-102350759	11.0
Atp5g2	NM_026468	chr15:102662867-102671047	16.0
Cbx5	NM_001076789	chr15:103191545-103239816	14.0
Hnrnpa1	NR_104427	chr15:103240396-103246698	14.0
Gm10052	NR_002885	chr15:103240431-103244584	14.0
Abhd6	NM_025341	chr14:8002901-8056555	8.0
Rpp14	NM_025938	chr14:8080312-8091846	13.0
Pxk	NM_178279	chr14:8098212-8165111	12.0
Pdhb	NM_024221	chr14:8165990-8172992	10.0
3830406C13Rik	NM_146051	chr14:12284202-12303231	10.0
Nid2	NM_008695	chr14:19751256-19811787	33.0
Ecd	NM_027475	chr14:20319858-20348121	18.0
Fam149b	NM_172379	chr14:20348161-20383491	18.0
Mrps16	NM_025440	chr14:20391230-20393555	12.0
Anxa11	NM_013469	chr14:25842154-25886804	9.0
Slmap	NM_032008	chr14:26413174-26533740	10.0
Appl1	NM_145221	chr14:26918987-26970551	7.0
Hesx1	NM_010420	chr14:27000361-27002325	10.0
Il17rd	NM_134437	chr14:27039000-27107286	13.0
Selk	NM_019979	chr14:29968379-29975074	14.0
Dcp1a	NM_133761	chr14:30479564-30527056	17.0
Gnl3	NR_104298	chr14:31012432-31019131	8.0
Pbrm1	NM_001081251	chr14:31019137-31121592	8.0
Phf7	NM_027949	chr14:31237695-31251218	12.0
Bap1	NM_027088	chr14:31251488-31259929	12.0
Ccser2	NM_027045	chr14:36874935-36968764	8.0
Ghitm	NM_078478	chr14:37120444-37135322	13.0
Nrg3	NM_001190187	chr14:38368950-39473088	7.0
Gmfb	NM_022023	chr14:46808148-46822242	8.0
Mapk1ip1l	NM_178684	chr14:47298313-47323091	9.0
Fbxo34	NM_001146086	chr14:47472560-47531962	9.0
Tmem55b	NM_001033271	chr14:50926069-50930849	11.0
Rnase4	NM_021472	chr14:51091076-51106151	10.0
Ang	NM_001161731	chr14:51091076-51102009	10.0
Hnrnpc	NM_016884	chr14:52073379-52104028	11.0
Supt16	NM_033618	chr14:52160418-52197239	17.0
Rab2b	NM_172601	chr14:52261758-52279395	11.0
Tox4	NM_023434	chr14:52279145-52295509	11.0
Haus4	NM_145462	chr14:54541784-54554361	10.0
Ajuba	NM_010590	chr14:54567468-54577661	13.0
Irf9	NM_001159417	chr14:55603984-55610030	9.0
Nedd8	NM_008683	chr14:55662266-55671906	10.0
Gmpr2	NM_177992	chr14:55672234-55678751	10.0
Pspc1	NM_025682	chr14:56722448-56778316	9.0
Ska3	NM_198605	chr14:57806560-57826163	11.0
Mrpl57	NM_026401	chr14:57826238-57828745	11.0
Rcbtb1	NM_027764	chr14:59201227-59237265	16.0
Nupl1	NM_170591	chr14:60219467-60251378	11.0
Tnfrsf19	NM_013869	chr14:60963833-61046855	8.0
Ints6	NM_008715	chr14:62676324-62761112	10.0
Mir6541	NR_105860	chr14:62865541-62865651	12.0
Elp3	NR_045599	chr14:65530445-65593112	7.0
Pbk	NM_023209	chr14:65805910-65817822	11.0
Dpysl2	NM_009955	chr14:66802863-66868600	11.0
Gm5464	NM_001034881	chr14:66868849-66871005	11.0
Chmp7	NM_134078	chr14:69716978-69732570	14.0
Tnfrsf10b	NM_020275	chr14:69767471-69784411	10.0
Ccar2	NM_146055	chr14:70138168-70153791	10.0
Slc39a14	NM_001135151	chr14:70303466-70351424	16.0
Dmtn	NM_001252664	chr14:70602183-70636048	20.0
Esd	NM_016903	chr14:74732296-74750765	7.0
Gm4278	NR_046078	chr14:74975085-74987104	15.0
Gtf2f2	NM_026816	chr14:75896936-76010865	9.0
Dnajc15	NM_025384	chr14:77826216-77874917	8.0
Akap11	NM_001164503	chr14:78492245-78536860	11.0
Rgcc	NM_025427	chr14:79288749-79301635	11.0
Naa16	NM_025832	chr14:79334506-79390668	18.0
Kbtbd7	NM_001024135	chr14:79426510-79431038	8.0
Lmo7	NM_201529	chr14:101729927-101934693	8.0
Kctd12	NM_177715	chr14:102976580-102982637	9.0
Mir5130	NR_039592	chr14:102982548-102982632	9.0
Rnf219	NM_026047	chr14:104477533-104522666	7.0
5430440P10Rik	NR_045859	chr14:105427558-105437716	12.0
Gpc6	NM_011821	chr14:116925296-117979529	9.0
Slc15a1	NM_053079	chr14:121459620-121505254	10.0
Ubac2	NM_026861	chr14:121878605-122021035	17.0
Pisd-ps2	NR_003519	chr17:3064317-3084183	32.0
Scaf8	NM_134123	chr17:3114971-3198859	7.0
Tmem242	NM_027457	chr17:5410863-5440260	13.0
Igf2r	NM_010515	chr17:12682405-12769706	11.0
Wtap	NM_001113533	chr17:12966798-12992259	9.0
Wdr27	NM_175173	chr17:14818671-14943124	9.0
1600012H06Rik	NM_026451	chr17:14943183-14945939	9.0
Gm5091	NR_046164	chr17:15231584-15240783	9.0
Psmb1	NM_011185	chr17:15475720-15498276	13.0
Tbp	NM_013684	chr17:15499887-15517427	13.0
Pdcd2	NM_008799	chr17:15521574-15527301	9.0
Zfp960	NM_001005358	chr17:17064102-17089631	15.0
Riok2	NM_025934	chr17:17374331-17394899	12.0
Lnpep	NM_172827	chr17:17527722-17624489	36.0
Vmn2r102	NM_001104564	chr17:19660398-19694748	11.0
Zfp160	NM_145483	chr17:21008940-21028856	8.0
Zfp946	NM_198003	chr17:22424267-22456689	8.0
Zfp13	NM_011747	chr17:23575851-23599487	14.0
Kctd5	NM_027008	chr17:24047719-24073485	10.0
Ccnf	NM_007634	chr17:24223231-24251409	11.0
Abca3	NM_013855	chr17:24352022-24410204	8.0
D330041H03Rik	NR_033554	chr17:24409480-24414513	9.0
Rnps1	NM_009070	chr17:24414674-24425897	9.0
E4f1	NM_007893	chr17:24443778-24455311	10.0
Mlst8	NM_019988	chr17:24473549-24479078	19.0
Fahd1	NM_023480	chr17:24848895-24850302	15.0
Hagh	NM_024284	chr17:24850489-24864450	15.0
Ube2i	NM_011665	chr17:25260510-25274310	20.0
Gm17801	NR_027452	chr17:25274123-25275528	20.0
Narfl	NM_026238	chr17:25773775-25783332	8.0
Pigq	NM_001291025	chr17:25926419-25941989	10.0
Kifc5b	NM_053173	chr17:26917090-26932579	8.0
Itpr3	NM_080553	chr17:27057303-27122223	19.0
Uhrf1bp1	NM_001080769	chr17:27856506-27900040	9.0
Taf11	NM_026836	chr17:27901127-27907724	12.0
Anks1	NM_181413	chr17:27909305-28062779	12.0
Tcp11	NM_001085555	chr17:28066746-28080639	18.0
1700030A11Rik	NR_045457	chr17:28905264-28906771	11.0
Stk38	NM_134115	chr17:28970884-29007937	34.0
Trp53cor1	NR_036469	chr17:29057473-29079126	11.0
Btbd9	NM_172618	chr17:30215523-30576287	23.0
Abcg1	NM_009593	chr17:31057693-31117981	77.0
Wdr4	NM_021322	chr17:31494321-31512487	15.0
Hsf2bp	NM_028902	chr17:31944768-32034508	10.0
Rrp1b	NM_028244	chr17:32036161-32062862	10.0
Akap8	NM_019774	chr17:32303675-32321153	10.0
March2	NM_145486	chr17:33685691-33718677	7.0
Angptl4	NM_020581	chr17:33774899-33781575	11.0
Kifc1	NM_001195298	chr17:33875665-33890633	7.0
B3galt4	NM_019420	chr17:33949911-33951488	24.0
H2-K2	NR_004446	chr17:33974658-33978791	11.0
AA388235	NR_033305	chr17:33981491-33985358	11.0
Vars	NM_011690	chr17:35000906-35016329	9.0
Sapcd1	NM_023893	chr17:35025972-35028016	17.0
Prrc2a	NM_020027	chr17:35149085-35164877	25.0
Pou5f1	NM_013633	chr17:35506031-35510777	102.0
Gtf2h4	NM_010364	chr17:35667738-35673682	11.0
Mdc1	NM_001010833	chr17:35841497-35859670	11.0
Mrps18b	NM_025878	chr17:35910384-35916369	21.0
Ppp1r10	NM_001163818	chr17:35917195-35932283	21.0
Mir1894	NR_035445	chr17:35917888-35917969	21.0
Ppp1r11	NM_029632	chr17:36948354-36951792	10.0
Znrd1	NM_023162	chr17:36954357-36958428	16.0
Znrd1as	NM_029602	chr17:36958591-36965623	16.0
2410137M14Rik	NM_029747	chr17:36977700-36981237	14.0
Rn45s	NR_046233	chr17:39842996-39848829	3209.0
1700071M16Rik	NR_045445	chr17:43588339-43591509	11.0
Supt3	NM_178652	chr17:44777170-45119284	8.0
Gm7325	NM_001177469	chr17:45600966-45602102	18.0
Klc4	NM_029091	chr17:46630630-46645144	14.0
Mrpl2	NM_025302	chr17:46646247-46650132	14.0
Ebi3	NM_015766	chr17:55952622-55957022	16.0
Gm16712	NR_108021	chr17:55954770-55959401	14.0
Ccdc94	NM_028381	chr17:55959186-55967951	14.0
Sh3gl1	NM_001252471	chr17:56016749-56036637	12.0
Ubxn6	NM_024432	chr17:56068252-56074989	8.0
Dpp9	NM_172624	chr17:56186681-56218889	9.0
Mir7b	NR_029827	chr17:56242987-56243098	10.0
Vmac	NM_001166474	chr17:56713931-56717699	14.0
Ndufa11	NM_027244	chr17:56717761-56724248	14.0
Gtf2f1	NM_133801	chr17:57003401-57011288	10.0
Khsrp	NM_010613	chr17:57021048-57031507	13.0
Ddx11	NM_001003919	chr17:66123519-66152168	9.0
Myl12a	NM_026064	chr17:70993792-71002533	8.0
Spdya	NM_029254	chr17:71552060-71589533	13.0
Trmt61b	NR_015549	chr17:71557026-71598761	9.0
Wdr43	NM_175639	chr17:71616214-71659031	12.0
Ypel5	NM_027166	chr17:72836703-72851195	10.0
Ehd3	NM_020578	chr17:73804840-73832093	9.0
Spast	NM_001162870	chr17:74338986-74391113	9.0
Slc30a6	NM_001252478	chr17:74395607-74424229	12.0
Birc6	NM_007566	chr17:74528294-74703356	37.0
Cebpzos	NM_001177403	chr17:78916498-78921048	12.0
Cebpz	NM_001024806	chr17:78919002-78937070	11.0
Ndufaf7	NM_028611	chr17:78937134-78948052	11.0
Prepl	NM_001163624	chr17:85063476-85090274	21.0
Camkmt	NM_028576	chr17:85090699-85458580	21.0
Calm2	NM_007589	chr17:87433400-87446935	13.0
Msh2	NM_008628	chr17:87672556-87723713	13.0
Fbxo11	NM_001081034	chr17:87990858-88065285	13.0
Mettl4	NM_176917	chr17:94727079-94749892	8.0
2700099C18Rik	NR_024720	chr17:94750099-94775129	8.0
Gm1976	NR_045964	chr17:94759941-94834799	21.0
Zfp263	NM_148924	chr16:3744098-3750788	25.0
Naa60	NM_029090	chr16:3884618-3904781	14.0
Trap1	NM_026508	chr16:4039976-4077810	15.0
Dnaja3	NM_023646	chr16:4684069-4707693	7.0
Cdip1	NM_025670	chr16:4765460-4789935	11.0
Txndc11	NM_029582	chr16:11074910-11134532	8.0
Cpped1	NM_146067	chr16:11803720-11909423	8.0
Rrn3	NM_001039521	chr16:13780698-13814841	12.0
Pdxdc1	NM_001291017	chr16:13833572-13903145	10.0
Mpv17l	NM_001289562	chr16:13903160-13949619	10.0
Fopnl	NM_025345	chr16:14299243-14317332	7.0
Mcm4	NM_008565	chr16:15623896-15637400	15.0
Prkdc	NM_011159	chr16:15637865-15842239	15.0
Pkp2	NM_026163	chr16:16213344-16272712	12.0
Vpreb1	NM_016982	chr16:16868400-16869255	11.0
Top3b	NM_011624	chr16:16870890-16892986	11.0
Mapk1	NM_011949	chr16:16983381-17047453	13.0
Smpd4	NM_001164611	chr16:17619353-17644830	19.0
Slc25a1	NM_153150	chr16:17925210-17928219	16.0
Ranbp1	NM_011239	chr16:18239978-18248694	8.0
Trmt2a	NM_001080999	chr16:18248882-18254772	8.0
Dgcr8	NM_033324	chr16:18253964-18289168	8.0
Gnb1l	NM_001081682	chr16:18498712-18566680	15.0
Eif2b5	NM_172265	chr16:20498816-20509325	13.0
Liph	NM_001083894	chr16:21953817-21995542	12.0
Tra2b	NM_009186	chr16:22245740-22265929	10.0
Etv5	NM_023794	chr16:22381312-22439570	19.0
Dgkg	NM_138650	chr16:22466568-22657231	24.0
Eif4a2	NR_110335	chr16:23107467-23114132	26.0
Snord2	NR_030705	chr16:23108952-23109020	26.0
St6gal1	NM_145933	chr16:23224739-23360350	14.0
Opa1	NM_001199177	chr16:29579333-29654602	9.0
Senp5	NM_177103	chr16:31959669-32003287	10.0
Tfrc	NM_011638	chr16:32608895-32632794	7.0
Ptplb	NM_023587	chr16:35022420-35109175	8.0
Pdia5	NM_028295	chr16:35397311-35490873	17.0
Kpna1	NM_008465	chr16:35983362-36036162	20.0
Wdr5b	NM_027113	chr16:36041189-36042974	9.0
Casr	NM_013803	chr16:36493695-36562134	14.0
4932412D23Rik	NR_040521	chr16:42725701-42875587	9.0
Trmt10c	NM_029092	chr16:56033719-56037774	9.0
Nsun3	NM_178925	chr16:62734851-62786716	8.0
Mrpl39	NM_017404	chr16:84717579-84735302	14.0
N6amt1	NM_001159331	chr16:87354184-87368649	11.0
Cct8	NM_009840	chr16:87483324-87495869	9.0
B130034C11Rik	NR_040375	chr16:87496072-87504038	9.0
Paxbp1	NM_026110	chr16:91014036-91044379	10.0
Atp5o	NM_138597	chr16:91925222-91931630	10.0
Setd4	NM_145482	chr16:93583460-93603815	12.0
Morc3	NM_001045529	chr16:93832120-93876073	13.0
Psmg1	NM_019537	chr16:95979934-95990903	19.0
Wrb	NM_207301	chr16:96145418-96157852	12.0
Dscam	NM_031174	chr16:96592078-97170735	8.0
Ighmbp2	NM_009212	chr19:3259075-3283010	20.0
Mrpl21	NM_172252	chr19:3283046-3292837	20.0
1810055G02Rik	NM_028077	chr19:3708332-3717881	11.0
Suv420h1	NM_001167887	chr19:3767420-3818303	24.0
BC021614	NM_144869	chr19:4057486-4059294	11.0
Coro1b	NM_011778	chr19:4148662-4154035	20.0
Pcx	NM_001162946	chr19:4510471-4621752	12.0
Rbm4b	NM_025717	chr19:4756524-4765941	13.0
Brms1	NM_134155	chr19:5041403-5049917	13.0
Yif1a	NM_026553	chr19:5088537-5092879	11.0
Banf1	NM_001286608	chr19:5364632-5366876	19.0
Eif1ad	NM_027236	chr19:5366812-5371511	19.0
Cfl1	NM_007687	chr19:5490454-5494031	24.0
Malat1	NR_002847	chr19:5795689-5802671	13.0
Mrpl49	NM_026246	chr19:6053629-6057751	18.0
Fau	NM_001160239	chr19:6057887-6059524	18.0
Vps51	NM_001081041	chr19:6067841-6077187	7.0
Snx15	NM_026912	chr19:6119403-6128215	10.0
Esrra	NM_007953	chr19:6910976-6921808	25.0
Wdr74	NM_134139	chr19:8735838-8740624	7.0
Taf6l	NM_001177798	chr19:8774353-8786417	12.0
Mta2	NM_011842	chr19:8941919-8952300	11.0
Tut1	NM_197993	chr19:8953849-8966210	13.0
Dagla	NM_198114	chr19:10245264-10304877	10.0
Syt7	NM_173068	chr19:10389089-10453181	15.0
Tmem132a	NM_133804	chr19:10857828-10869779	14.0
Tmem109	NM_134142	chr19:10870660-10881743	9.0
Ccdc86	NM_023731	chr19:10941480-10949266	10.0
Patl1	NM_172635	chr19:11912398-11945096	13.0
Cep78	NM_198019	chr19:15955772-15984989	13.0
C130060C02Rik	NR_045355	chr19:15985074-16010912	13.0
Gna14	NM_008137	chr19:16435666-16610818	11.0
Tjp2	NM_011597	chr19:24094501-24225026	12.0
2610016A17Rik	NR_045347	chr19:25671133-25672239	14.0
Dmrt2	NM_145831	chr19:25672410-25678991	14.0
D19Bwg1357e	NM_177474	chr19:27388701-27429820	14.0
C030016D13Rik	NR_027987	chr19:27430036-27432631	14.0
Ermp1	NM_001081213	chr19:29609882-29648420	9.0
Uhrf2	NM_144873	chr19:30030512-30093724	14.0
Cstf2t	NM_031249	chr19:31082840-31086592	15.0
Myof	NM_001099634	chr19:37899035-38043577	16.0
Fra10ac1	NM_001081075	chr19:38188478-38224132	18.0
Pdlim1	NM_016861	chr19:40222238-40271616	13.0
Mir8092	NR_106167	chr19:40894702-40894789	16.0
Zfp518a	NM_028319	chr19:40894704-40917947	16.0
Mms19	NM_028152	chr19:41943706-41981136	11.0
Ubtd1	NM_145500	chr19:41981762-42034641	11.0
Got1	NM_010324	chr19:43499752-43524605	11.0
Slc25a28	NM_145156	chr19:43663800-43674881	12.0
BC037704	NR_045645	chr19:43675177-43677170	12.0
Scd1	NM_009127	chr19:44394449-44407709	12.0
Ndufb8	NM_026061	chr19:44550253-44555415	8.0
Hif1an	NM_176958	chr19:44562853-44576274	7.0
Btrc	NM_001286465	chr19:45363733-45533343	9.0
Mgea5	NM_023799	chr19:45750258-45783291	13.0
Nolc1	NM_053086	chr19:46075846-46085543	19.0
Pitx3	NM_008852	chr19:46135685-46148325	8.0
Usmg5	NM_023211	chr19:47083470-47090625	9.0
Pdcd11	NM_011053	chr19:47090765-47131145	9.0
Gsto1	NM_010362	chr19:47854988-47864788	12.0
Zdhhc6	NM_001033573	chr19:55298295-55316032	19.0
Vti1a	NM_001293685	chr19:55316056-55627461	19.0
Trub1	NM_028115	chr19:57452905-57491005	10.0
Cacul1	NM_030197	chr19:60524695-60581023	9.0
Eif3a	NM_010123	chr19:60761115-60790693	9.0
Grk5	NM_018869	chr19:60889748-61092555	9.0
Bambi	NM_026505	chr18:3507956-3516404	8.0
Zfp438	NM_178722	chr18:5210030-5334439	19.0
Arhgap12	NM_029277	chr18:6024449-6136098	9.0
Ccny	NM_026484	chr18:9314043-9450150	10.0
Thoc1	NM_153552	chr18:9958179-9995484	27.0
Rnf125	NM_026301	chr18:20944624-20983848	10.0
Rprd1a	NM_144861	chr18:24484961-24530204	8.0
Tpgs2	NM_001142698	chr18:25127222-25168877	10.0
AW554918	NM_001033532	chr18:25169019-25467321	10.0
Slc25a46	NM_026165	chr18:31580167-31609902	9.0
Polr2d	NM_027002	chr18:31789158-31796642	10.0
4930455D15Rik	NR_045381	chr18:32663641-32837287	10.0
Wdr36	NM_001110015	chr18:32837224-32866420	10.0
2410004N09Rik	NR_038152	chr18:33794891-33795989	17.0
Apc	NM_007462	chr18:34220983-34322190	9.0
Srp19	NM_025527	chr18:34331144-34336599	20.0
Hspa9	NM_010481	chr18:34937414-34954351	14.0
Sil1	NM_030749	chr18:35266395-35498925	7.0
Cxxc5	NM_133687	chr18:35829817-35861688	8.0
Pura	NM_008989	chr18:36281161-36288244	17.0
Ankhd1	NM_175375	chr18:36560602-36658908	15.0
Hars	NM_008214	chr18:36766527-36783205	10.0
Hars2	NM_080636	chr18:36783279-36792560	10.0
Diap1	NM_007858	chr18:37844824-37935411	16.0
Hdac3	NM_010411	chr18:37936970-37954988	12.0
Rell2	NM_153793	chr18:37955558-37959179	12.0
Prelid2	NM_029942	chr18:41875695-41951194	12.0
Dpysl3	NM_001291455	chr18:43320978-43438286	16.0
Pggt1b	NM_172627	chr18:46239948-46280850	8.0
Ticam2	NM_173394	chr18:46558230-46574533	8.0
Commd10	NM_178377	chr18:46958875-47087994	10.0
Cep120	NM_178686	chr18:53681722-53744547	14.0
Aldh7a1	NM_001127338	chr18:56525735-56572939	14.0
Slc12a2	NM_009194	chr18:57878677-57946821	14.0
Csnk1a1	NM_146087	chr18:61555581-61588299	10.0
Napg	NM_028017	chr18:62977915-62999451	8.0
Nedd4l	NM_001114386	chr18:64887755-65217826	11.0
Impa2	NM_053261	chr18:67289222-67318841	14.0
Cidea	NM_007702	chr18:67343563-67367794	10.0
BC031181	NM_001001181	chr18:75005899-75009933	11.0
Dym	NM_027727	chr18:75018771-75286966	7.0
Hdhd2	NM_029826	chr18:76944114-76972171	8.0
Atp5a1	NM_007505	chr18:77773767-77782868	24.0
Fbxo15	NM_015798	chr18:84935024-84981392	23.0
