# Supplementary material for: PAPST, a User Friendly and Powerful Java Platform for ChIP-Seq Peak Co-Localization Analysis and Beyond
Source: PLoS One. 2015 May 13;10(5):e0127285. doi: 10.1371/journal.pone.0127285 (PMC4430287; doi:10.1371/journal.pone.0127285)
Supplement: S3 Table — This file contains the table for all unique genes (isoforms excluded) that have a significant peak for both Oct4 and K4me3 located in the promoter regions 2000 up stream of the TSS. (CSV) [file pone.0127285.s004.csv]

Gene Name	Accession	Location	cell_oct4_peaks.xls	nature_H3K4me3_peaks.xls
Rbm48	NM_172991	chr5:3583977-3596547	20.0	458.0
Pex1	NM_001293806	chr5:3596065-3637230	20.0	458.0
Phtf2	NM_172992	chr5:20758663-20882124	25.0	304.0
Slc5a1	NM_019810	chr5:33104218-33162699	27.0	54.0
Btbd8	NM_001255991	chr5:107437996-107491596	21.0	200.0
Crlf2	NM_016715	chr5:109554708-109558993	87.0	366.0
Oasl1	NM_145209	chr5:114923239-114937911	53.0	19.0
Pla2g1b	NM_011107	chr5:115466265-115474717	38.0	45.0
Srrm4	NM_026886	chr5:116439272-116591817	45.0	121.0
Ubc	NM_019639	chr5:125385964-125390017	27.0	454.0
Prkrip1	NM_025774	chr5:136180356-136198954	27.0	292.0
Ephb4	NM_010144	chr5:137350108-137374522	28.0	396.0
Uspl1	NM_001115149	chr5:149184559-149215434	35.0	415.0
Tnpo3	NM_177296	chr6:29540826-29609607	30.0	452.0
Pcbp1	NM_011865	chr6:86524496-86526165	28.0	741.0
1600020E01Rik	NR_037960	chr6:86527329-86564449	28.0	741.0
Trh	NM_009426	chr6:92242060-92244650	29.0	194.0
Dppa3	NM_139218	chr6:122626423-122630271	36.0	108.0
Nanog	NM_001289831	chr6:122707488-122714633	25.0	444.0
Grcc10	NM_013535	chr6:124739183-124741079	20.0	170.0
Zfp384	NM_001252083	chr6:125009237-125037870	71.0	216.0
Vamp1	NM_009496	chr6:125215580-125222306	111.0	180.0
Hist4h4	NM_175652	chr6:136803992-136804431	26.0	207.0
Vmn2r29	NR_003555	chr7:7212995-7278289	22.0	18.0
Calm3	NM_007590	chr7:16915378-16924032	22.0	353.0
Ercc2	NM_007949	chr7:19382038-19395692	29.0	167.0
Apoe	NM_009696	chr7:19696243-19699166	21.0	457.0
Supt5	NM_013676	chr7:28314895-28338719	20.0	327.0
Nudt19	NM_033080	chr7:35547184-35555928	22.0	353.0
Emc10	NM_197991	chr7:44489937-44496513	21.0	384.0
Fam71e1	NM_028169	chr7:44496587-44501134	21.0	384.0
Bax	NM_007527	chr7:45461694-45466898	21.0	505.0
Syngr4	NM_001291064	chr7:45886844-45896711	23.0	256.0
Tmem143	NM_144801	chr7:45897068-45917413	23.0	256.0
2900076A07Rik	NR_045299	chr7:81523549-81531498	20.0	249.0
Alg8	NM_199035	chr7:97371616-97392158	20.0	255.0
Rnf169	NM_175388	chr7:99920253-99980458	62.0	239.0
Rras2	NM_025846	chr7:114046781-114117781	20.0	179.0
Atxn2l	NM_183020	chr7:126491707-126503302	22.0	561.0
Taok2	NM_001163774	chr7:126865676-126884967	23.0	229.0
Nsmce4a	NM_001162855	chr7:130532525-130547381	20.0	330.0
Rplp2	NM_026020	chr7:141447649-141451342	25.0	428.0
Snora52	NR_034049	chr7:141448802-141448936	25.0	428.0
2610005L07Rik	NR_028428	chr8:20385781-20424814	23.0	49.0
Vegfc	NM_009506	chr8:54077531-54186454	25.0	314.0
D130040H23Rik	NM_172491	chr8:69271079-69303375	28.0	152.0
Tssk6	NM_032004	chr8:69902214-69903518	21.0	786.0
Armc6	NM_133972	chr8:70220192-70234422	20.0	435.0
Sugp2	NM_172755	chr8:70234225-70263105	20.0	435.0
Ell	NM_007924	chr8:70539674-70592858	131.0	555.0
Otud4	NM_001256033	chr8:79639675-79677755	26.0	404.0
Abce1	NM_015751	chr8:79683441-79711740	20.0	410.0
Anapc10	NM_026904	chr8:79711819-79777321	20.0	410.0
Chd9	NM_177224	chr8:90828834-91054508	29.0	290.0
Nup93	NM_172410	chr8:94214600-94315066	21.0	271.0
Lrrc29	NM_177449	chr8:105312339-105326276	20.0	470.0
Tmem208	NM_025486	chr8:105326363-105329057	20.0	470.0
Plekhg4	NM_001081333	chr8:105375380-105382862	22.0	54.0
Slc7a6os	NM_001007567	chr8:106200437-106210933	20.0	711.0
Prmt7	NM_145404	chr8:106211053-106251694	20.0	711.0
Sntb2	NM_009229	chr8:106935749-107014192	20.0	507.0
Mphosph6	NM_026758	chr8:117791644-117801929	26.0	433.0
Tbrg1	NM_025289	chr9:37649181-37657312	27.0	240.0
Snapc5	NM_183316	chr9:64179296-64182688	20.0	205.0
Gk5	NM_177352	chr9:96119428-96182953	20.0	330.0
Clstn2	NM_022319	chr9:97444394-98033167	26.0	170.0
Cnot10	NM_153585	chr9:114585873-114640200	22.0	316.0
Coa5	NM_198006	chr1:37417084-37430103	23.0	432.0
Unc50	NM_026123	chr1:37430171-37439124	23.0	432.0
1700019D03Rik	NM_144953	chr1:52925126-52952840	31.0	285.0
Ndufs1	NM_001160040	chr1:63143591-63176822	25.0	704.0
Eef1b2	NM_018796	chr1:63176830-63180486	25.0	704.0
Snora41	NR_028558	chr1:63179022-63179135	25.0	704.0
Acsl3	NM_001033606	chr1:78657824-78707743	41.0	369.0
Utp14b	NM_001001981	chr1:78657824-78667601	41.0	369.0
Cops7b	NM_172974	chr1:86587099-86606500	23.0	188.0
Gm20753	NR_040630	chr1:106152624-106171524	21.0	271.0
Phlpp1	NM_133821	chr1:106171868-106394245	21.0	271.0
Clasp1	NM_001293300	chr1:118389057-118609462	20.0	465.0
2900060B14Rik	NR_027901	chr1:118458668-118459265	30.0	95.0
Celrr	NR_038008	chr1:121087404-121120975	30.0	13.0
Sde2	NM_145943	chr1:180851150-180868114	34.0	383.0
Lefty1	NM_010094	chr1:180935038-180938401	65.0	183.0
Nrarp	NM_025980	chr2:25180757-25183332	43.0	342.0
Notch1	NM_008714	chr2:26457901-26503822	36.0	442.0
Tsc1	NM_022887	chr2:28641232-28691172	20.0	199.0
Set	NM_023871	chr2:30061995-30072577	20.0	588.0
Tor1b	NM_133673	chr2:30953000-30959015	21.0	216.0
Rif1	NM_175238	chr2:52072836-52122381	116.0	287.0
Spred1	NM_033524	chr2:117121070-117182277	42.0	250.0
Shf	NM_001013829	chr2:122348891-122368918	51.0	173.0
Stk35	NM_183262	chr2:129800516-129832285	30.0	411.0
Slc4a11	NM_001081162	chr2:130684107-130697519	24.0	380.0
Snx5	NM_001199188	chr2:144250123-144270902	21.0	443.0
Mgme1	NM_028984	chr2:144270903-144281227	21.0	443.0
Dhx35	NM_001291144	chr2:158794806-158858220	21.0	316.0
Sulf2	NM_028072	chr2:166073898-166155683	22.0	165.0
Adnp	NM_009628	chr2:168180964-168207062	21.0	272.0
Gid8	NM_001289652	chr2:180710225-180721599	52.0	968.0
Rpl22l1	NM_026517	chr3:28805510-28807415	24.0	190.0
Rab33b	NM_016858	chr3:51483965-51496212	24.0	396.0
Supt20	NM_019995	chr3:54693104-54716837	28.0	187.0
Wwtr1	NM_001168281	chr3:57455643-57575910	35.0	376.0
Mir8120	NR_106200	chr3:65659287-65659426	59.0	253.0
Pdgfc	NM_019971	chr3:81036415-81214031	23.0	262.0
Ube2q1	NM_027315	chr3:89773608-89783997	21.0	352.0
Gabpb2	NM_172512	chr3:95181765-95217942	28.0	288.0
Gm16740	NR_108026	chr3:95217456-95226658	28.0	288.0
Fam219a	NM_027993	chr4:41518928-41569527	43.0	115.0
Dnaic1	NM_175138	chr4:41569793-41638158	43.0	115.0
5830415F09Rik	NM_029086	chr4:46376974-46389423	20.0	275.0
Stmn1	NM_019641	chr4:134468319-134473843	22.0	285.0
Zbtb40	NM_198248	chr4:136979731-137048695	23.0	267.0
Dffb	NM_007859	chr4:153964448-153975081	23.0	381.0
Cep104	NM_177673	chr4:153975560-154007225	23.0	381.0
Gtf3c6	NM_026113	chr10:40249202-40257665	27.0	278.0
Nodal	NM_013611	chr10:61417971-61425337	35.0	420.0
LOC102634101	NR_110511	chr10:67005074-67041326	28.0	227.0
Ilvbl	NM_173751	chr10:78574499-78584502	26.0	309.0
Ndufs7	NM_029272	chr10:80249451-80256792	22.0	310.0
Sfi1	NM_030207	chr11:3131849-3193463	529.0	1526.0
Upp1	NM_001159401	chr11:9118007-9136170	21.0	564.0
Ccdc88a	NM_176841	chr11:29374171-29510808	25.0	253.0
Arf1	NM_007476	chr11:59211411-59228267	22.0	566.0
Ubb	NM_011664	chr11:62551503-62553212	33.0	307.0
Gm1821	NR_002875	chr11:62551503-62553206	33.0	307.0
Polr2a	NM_001291068	chr11:69733998-69758633	37.0	338.0
Pipox	NM_008952	chr11:77880614-77893872	52.0	219.0
Mllt6	NM_139311	chr11:97663411-97685458	20.0	567.0
Ttc25	NM_028918	chr11:100545631-100572566	26.0	163.0
Gjc1	NM_001159383	chr11:102799477-102819686	27.0	95.0
Mycn	NM_008709	chr12:12936092-12941836	26.0	1112.0
Etv1	NM_007960	chr12:38780257-38868215	29.0	294.0
Eapp	NM_025456	chr12:54673466-54695865	20.0	233.0
L3hypdh	NM_026038	chr12:72073427-72085313	20.0	573.0
Jkamp	NM_001205067	chr12:72085838-72101527	20.0	573.0
Esyt2	NM_028731	chr12:116281221-116373098	20.0	478.0
Tfap2a	NM_011547	chr13:40715674-40733823	21.0	188.0
Gadd45g	NM_011817	chr13:51846674-51848474	44.0	229.0
Neurog1	NM_010896	chr13:56250497-56252163	26.0	114.0
Il6st	NM_010560	chr13:112464069-112506860	24.0	364.0
Atad2	NM_027435	chr15:58094046-58135082	21.0	374.0
Foxh1	NM_007989	chr15:76668223-76669948	36.0	407.0
Ppp1r16a	NM_033371	chr15:76671679-76694915	36.0	407.0
Foxred2	NM_001168260	chr15:77940521-77956722	25.0	183.0
Syngr1	NM_207708	chr15:80091333-80119501	34.0	256.0
Poldip3	NM_178627	chr15:83125977-83149336	27.0	288.0
Rnu12	NR_004432	chr15:83149644-83149794	27.0	288.0
Zcrb1	NM_026025	chr15:93386112-93398290	27.0	245.0
Pphln1	NM_001285864	chr15:93398349-93491912	27.0	245.0
Atg101	NM_026566	chr15:101284300-101290934	22.0	393.0
Nid2	NM_008695	chr14:19751256-19811787	33.0	465.0
Dmtn	NM_001252664	chr14:70602183-70636048	20.0	179.0
Pisd-ps2	NR_003519	chr17:3064317-3084183	32.0	93.0
Lnpep	NM_172827	chr17:17527722-17624489	36.0	472.0
Ube2i	NM_011665	chr17:25260510-25274310	20.0	691.0
Gm17801	NR_027452	chr17:25274123-25275528	20.0	691.0
Stk38	NM_134115	chr17:28970884-29007937	34.0	350.0
Btbd9	NM_172618	chr17:30215523-30576287	23.0	387.0
Abcg1	NM_009593	chr17:31057693-31117981	77.0	207.0
B3galt4	NM_019420	chr17:33949911-33951488	24.0	929.0
Prrc2a	NM_020027	chr17:35149085-35164877	25.0	531.0
Pou5f1	NM_013633	chr17:35506031-35510777	102.0	678.0
Mrps18b	NM_025878	chr17:35910384-35916369	21.0	704.0
Ppp1r10	NM_001163818	chr17:35917195-35932283	21.0	704.0
Mir1894	NR_035445	chr17:35917888-35917969	21.0	704.0
Rn45s	NR_046233	chr17:39842996-39848829	3209.0	1487.0
Birc6	NM_007566	chr17:74528294-74703356	37.0	442.0
Prepl	NM_001163624	chr17:85063476-85090274	21.0	459.0
Camkmt	NM_028576	chr17:85090699-85458580	21.0	459.0
Gm1976	NR_045964	chr17:94759941-94834799	21.0	234.0
Zfp263	NM_148924	chr16:3744098-3750788	25.0	387.0
Dgkg	NM_138650	chr16:22466568-22657231	24.0	121.0
Eif4a2	NR_110335	chr16:23107467-23114132	26.0	618.0
Snord2	NR_030705	chr16:23108952-23109020	26.0	618.0
Kpna1	NM_008465	chr16:35983362-36036162	20.0	276.0
Ighmbp2	NM_009212	chr19:3259075-3283010	20.0	464.0
Mrpl21	NM_172252	chr19:3283046-3292837	20.0	464.0
Suv420h1	NM_001167887	chr19:3767420-3818303	24.0	395.0
Coro1b	NM_011778	chr19:4148662-4154035	20.0	163.0
Cfl1	NM_007687	chr19:5490454-5494031	24.0	756.0
Esrra	NM_007953	chr19:6910976-6921808	25.0	208.0
Thoc1	NM_153552	chr18:9958179-9995484	27.0	494.0
Srp19	NM_025527	chr18:34331144-34336599	20.0	263.0
Atp5a1	NM_007505	chr18:77773767-77782868	24.0	445.0
Fbxo15	NM_015798	chr18:84935024-84981392	23.0	312.0
