# Supplementary material for: PAPST, a User Friendly and Powerful Java Platform for ChIP-Seq Peak Co-Localization Analysis and Beyond
Source: PLoS One. 2015 May 13;10(5):e0127285. doi: 10.1371/journal.pone.0127285 (PMC4430287; doi:10.1371/journal.pone.0127285)
Supplement: S4 Table — PAPST searched for gene promoters (+/- 5000 bp from TSS) that contained a binding profile that included all 3 transcription factors and the H3K27ac epigenetic mark. This table contains the exhaustive list of identified target genes. (XLSX) [file pone.0127285.s005.xlsx]

## Sheet: results_3TF_K27Ac
Non-redundant ESC genes with promoter co-occupancy of Oct4, Sox2, Nanog, and H3K27Ac
promoter: TSS +/- 5000 bp
RefGene downloaded from the Table Browser on Oct 13, 2014
values: normalized significant peak reads (per million)
Gene Name	Accession	Location	Oct4	Sox2	Nanog	H3K27Ac
Steap2	NM_028734	chr5:5664828-5694568	5.35543	3.59593	3.36186	25.1578
Dbf4	NM_013726	chr5:8396968-8422716	12.6583	5.67779	12.6742	56.3222
Slc25a40	NM_178766	chr5:8422837-8454839	12.6583	5.67779	12.6742	56.3222
Phtf2	NM_172992	chr5:20264481-20387942	8.06791	1.95568	4.26957	41.1753
Tmem60	NM_177601	chr5:20388270-20392688	8.06791	1.95568	4.26957	41.1753
Pmpcb	NM_028431	chr5:21242977-21262970	5.80751	3.40667	2.11797	9.40154
5031425E22Rik	NR_040469	chr5:22937625-22940171	9.52848	2.46037	2.18521	172.971
Kmt2e	NM_026984	chr5:22940246-23010047	9.52848	2.46037	2.18521	172.971
Nub1	NM_016736	chr5:24191632-24216373	6.60734	1.35636	3.46272	34.1241
1700096K18Rik	NR_027388	chr5:25035835-25037284	17.9442	4.35297	5.88326	102.982
Actr3b	NM_001004365	chr5:25265843-25356159	5.42498	1.8926	4.06785	13.58
Rnf32	NM_001289757	chr5:29522532-29552064	9.25028	5.55161	7.05991	26.2024
Gm5129	NR_028426	chr5:30061873-30062476	3.65143	2.14494	2.25245	60.4136
Dnajb6	NM_001037940	chr5:30062437-30113018	3.65143	2.14494	2.25245	60.4136
4930548H24Rik	NM_026296	chr5:31788231-31790635	4.59036	1.45099	1.27751	25.8542
Gpn1	NM_133756	chr5:31797133-31814000	7.99836	1.19864	1.31113	21.7628
Prr14l	NM_194340	chr5:33131855-33196879	6.08571	1.26173	1.94988	22.2851
Lrpap1	NM_013587	chr5:35434154-35448346	13.7363	2.27111	6.15221	50.838
Mrfap1	NM_026242	chr5:37186105-37187993	8.03314	2.3342	4.8747	31.9478
Cd38	NM_007646	chr5:44260065-44303613	3.06024	2.17648	2.15159	31.7737
Lap3	NM_024434	chr5:45884612-45903930	7.99836	2.99661	5.37898	32.5572
Rbpj	NM_001080928	chr5:53947017-54048684	12.8669	3.43821	5.44622	37.6932
Rell1	NM_145923	chr5:64300136-64360136	7.33763	3.18587	5.91688	21.0664
Pds5a	NM_001081321	chr5:66006498-66089095	5.87706	2.36574	1.34475	59.8913
N4bp2	NM_001024917	chr5:66154759-66218023	10.9891	2.20803	5.88326	36.0392
Rbm47	NM_001127382	chr5:66407787-66543193	7.54628	1.82951	5.17727	19.4995
Atp8a1	NM_009727	chr5:68009377-68238670	4.48604	1.57716	2.65587	11.2296
Lnx1	NM_001159577	chr5:74993128-75098928	3.09502	1.10401	1.17665	13.9282
Kit	NM_001122733	chr5:75971011-76052746	10.9543	3.31204	6.01774	33.863
Rest	NM_011263	chr5:77694518-77712722	30.6372	14.8884	9.78302	139.021
Grsf1	NM_178700	chr5:89088257-89105196	18.3615	7.88581	10.9261	32.1219
Scarb2	NM_007644	chr5:92872898-92934634	6.01616	2.58655	2.21883	46.5724
Shroom3	NM_001077595	chr5:93238407-93394785	3.75575	1.67179	3.46272	10.5332
Hnrnpdl	NM_016690	chr5:100462597-100468241	13.006	7.66501	8.90894	133.188
Enoph1	NM_001163035	chr5:100469012-100497784	13.006	7.66501	8.90894	133.188
Coq2	NM_027978	chr5:101083744-101103275	3.09502	1.48253	3.36186	19.6736
Cds1	NM_173370	chr5:102194148-102252871	2.74726	1.8926	2.3533	12.1872
Sparcl1	NM_010097	chr5:104508127-104543107	8.13746	2.30266	6.15221	11.0555
Spp1	NM_001204203	chr5:104864129-104870072	11.7541	6.68717	13.8845	16.2786
Mtf2	NM_001253877	chr5:108494692-108538238	5.35543	2.90198	1.34475	37.6932
Crlf2	NM_001164735	chr5:109983727-109988012	22.2215	1.10401	2.75673	225.202
Plcxd1	NM_207279	chr5:110528987-110534971	4.69469	1.54562	3.52996	81.6541
Ankle2	NM_027922	chr5:110660022-110685670	12.3801	9.14754	17.4817	28.9881
Pxmp2	NM_008993	chr5:110703304-110715187	3.86008	1.35636	1.68093	22.3722
Pole	NM_011132	chr5:110715337-110766472	3.86008	1.35636	1.68093	22.3722
Ulk1	NM_009469	chr5:111213507-111239100	15.7881	3.84828	9.88388	143.286
Ttc28	NM_001267622	chr5:111308821-111718799	6.816	3.40667	5.24451	8.00872
Mir7229	NR_106088	chr5:113753512-113753565	7.92881	1.32482	9.41322	128.314
Mir7230	NR_106089	chr5:113766609-113766665	19.822	6.43482	2.18521	76.7792
Foxn4	NM_148935	chr5:114704172-114723770	5.56408	1.79797	1.54646	15.4081
Fam222a	NM_001004180	chr5:115018259-115063227	11.4411	8.01199	6.15221	45.789
Rnf10	NM_016698	chr5:115691778-115722904	10.1892	4.54223	5.14365	49.184
Dynll1	NM_019682	chr5:115747118-115750999	4.65992	1.76642	3.26101	44.7444
Sirt4	NM_133760	chr5:115928018-115934493	16.8313	5.20464	3.49634	20.5441
Srrm4os	NR_015595	chr5:116888730-116915496	15.1969	5.93013	8.20295	12.5354
Vsig10	NM_001033311	chr5:117769274-117805015	6.85077	5.26772	3.02568	25.9413
AW549542	NR_045702	chr5:120020137-120030367	16.5879	12.9012	27.4328	5.74539
Tbx3	NM_198052	chr5:120120870-120134733	3.37322	1.3879	1.78179	82.4376
Rhof	NM_175092	chr5:123568188-123582638	23.9255	8.64285	20.272	189.598
Setd1b	NM_001040398	chr5:123592201-123618639	18.1876	9.39989	9.95112	248.009
Mlxip	NM_133917	chr5:123844806-123907940	1.77355	1.23019	1.00856	20.1959
5930412G12Rik	NR_015517	chr5:129085004-129106562	23.8212	6.87643	9.61493	85.3103
Fzd10	NM_175284	chr5:129106980-129109968	23.8212	6.87643	9.61493	85.3103
Mrps17	NM_025450	chr5:130221402-130224566	1.59967	1.95568	0.907703	9.92385
Gbas	NM_008095	chr5:130230949-130264201	3.61665	2.23957	2.58863	20.37
Chchd2	NM_024166	chr5:130357031-130363340	10.8847	3.34358	3.26101	21.7628
Rabgef1	NM_019983	chr5:130663049-130690207	4.86857	6.0563	9.07703	4.78782
Wbscr16	NM_033572	chr5:134623927-134652637	4.86857	1.41945	2.18521	42.9163
Gtf2ird2	NM_053266	chr5:134659907-134694013	4.86857	1.41945	1.31113	60.0654
Cldn4	NM_009903	chr5:135420992-135422804	30.6372	8.04353	15.9689	255.408
Wbscr25	NR_026907	chr5:135463302-135477220	3.58188	2.23957	1.58008	26.0283
Rhbdd2	NM_146002	chr5:136108523-136122246	8.58955	2.39729	1.68093	19.6736
Ywhag	NM_018871	chr5:136384248-136410511	11.615	6.43482	7.86676	74.5159
Srrt	NM_031405	chr5:137736931-137748902	9.91101	2.555	4.70661	88.6182
Slc12a9	NM_031406	chr5:137755785-137774810	8.03314	2.23957	3.86614	53.8848
Ephb4	NM_001159571	chr5:137791336-137815750	12.6931	2.96507	3.89976	125.441
Gm20605	NR_033148	chr5:138070350-138084124	14.6405	1.48253	2.28607	137.976
Lrch4	NM_001168652	chr5:138070350-138082327	14.6405	1.48253	2.28607	137.976
Pdgfa	NM_008808	chr5:139452928-139470907	18.6049	6.15093	9.54769	108.379
Sun1	NM_001256115	chr5:139676590-139725793	8.34612	4.35297	2.99206	79.3908
Get4	NM_001163316	chr5:139729450-139746004	7.02465	2.68118	6.21945	51.8826
Adap1	NM_172723	chr5:139747829-139801418	6.71167	3.7221	11.0269	9.8368
Lfng	NM_008494	chr5:141083294-141091499	13.4929	6.87643	3.63081	22.8945
Radil	NM_001289588	chr5:142960792-143027052	6.71167	5.96168	5.37898	30.8162
Tnrc18	NM_001122730	chr5:143200557-143579066	6.46824	2.27111	2.3533	246.877
Fscn1	NM_007984	chr5:143722033-143734868	11.0934	2.49192	7.26162	128.662
Nptx2	NM_016789	chr5:145306755-145318347	5.2511	2.08185	1.9835	16.6268
Ubl3	NM_011908	chr5:149316206-149364364	21.6651	6.24556	14.1198	29.5104
2210417A02Rik	NR_028285	chr5:149553415-149554715	7.85926	3.31204	3.52996	37.9544
Asns	NM_012055	chr6:7625170-7643182	7.82449	6.561	15.2965	34.0371
Mir129-1	NR_029567	chr6:28972618-28972691	17.9094	5.14155	4.23595	41.1753
Podxl	NM_013723	chr6:31469492-31513937	7.33763	4.92075	6.72373	16.3656
Zc3hav1	NM_028421	chr6:38260496-38304603	16.1011	7.09723	17.5825	24.0262
Mkrn1	NM_018810	chr6:39347819-39370368	8.06791	2.14494	2.05074	119.783
Snx10	NM_001127348	chr6:51494521-51540669	3.23412	5.96168	13.4475	9.05333
Skap2	NM_018773	chr6:51809163-51962548	7.92881	3.02815	4.03424	46.1372
Hoxa1	NM_010449	chr6:52105365-52108316	3.30367	1.64025	7.7659	12.9706
Abcg2	NM_011920	chr6:58546665-58642445	1.39102	1.60871	3.19377	3.5691
E230016M11Rik	NR_040278	chr6:66986592-67030646	3.37322	1.51408	1.34475	34.2982
Tcf7l1	NM_001079822	chr6:72576364-72739039	21.6999	16.3079	17.986	36.6486
Kcmf1	NM_019715	chr6:72791107-72849973	13.632	1.86105	6.75735	83.8304
Hk2	NM_013820	chr6:82675020-82724448	16.0315	1.86105	1.64731	84.0916
Mir7040	NR_106007	chr6:82999704-82999767	1.87788	1.35636	3.22739	57.2798
Hmces	NM_173737	chr6:87863969-87886607	6.53779	4.6684	4.37042	73.036
Nup210	NM_018815	chr6:90963060-91066820	3.75575	1.00938	2.48778	29.9456
Trh	NM_009426	chr6:92192054-92194644	16.8661	14.6992	17.4481	22.111
Foxp1	NM_001197322	chr6:98875335-98978292	10.3979	5.07846	4.90832	26.9859
Rybp	NM_019743	chr6:100178558-100237352	3.47755	2.74426	8.80808	67.9
1700054K19Rik	NR_027865	chr6:112160701-112162512	2.57339	0.851668	1.64731	9.40154
Srgap3	NM_080448	chr6:112667965-112897260	19.1961	13.0589	18.3222	18.8901
Adipor2	NM_197985	chr6:119303167-119367501	16.5531	11.5764	7.09353	23.4168
B4galnt3	NM_198884	chr6:120153827-120244577	12.7278	4.03754	1.78179	90.9686
Phc1	NM_001271579	chr6:122267748-122290245	45.9036	30.6285	27.1302	116.91
Gdf3	NM_008108	chr6:122555420-122560089	15.2317	6.43482	3.0593	94.4507
Nanog	NM_001289831	chr6:122657506-122664651	30.0808	13.3428	11.5648	120.653
Spsb2	NM_013539	chr6:124758958-124760632	6.36391	1.54562	3.79891	126.224
Usp5	NM_013700	chr6:124765036-124779465	3.6862	5.33081	10.5226	58.4985
Cdca3	NM_013538	chr6:124780193-124783719	3.6862	5.33081	10.5226	58.4985
Ncapd2	NM_146171	chr6:125118024-125141604	8.31134	2.14494	3.36186	79.2167
Mrpl51	NM_025595	chr6:125142217-125144410	8.31134	2.14494	3.36186	79.2167
Prmt8	NM_201371	chr6:127639026-127719177	4.90334	4.51069	5.21089	41.4364
Tspan9	NM_175414	chr6:127911417-128093596	3.12979	2.49192	1.54646	16.975
Tead4	NM_011567	chr6:128177160-128250831	5.49453	2.20803	3.69805	84.875
Gprc5a	NM_181444	chr6:135015679-135034726	3.58188	1.79797	3.12653	26.8118
Ldhb	NM_008492	chr6:142438768-142456463	18.0485	11.0086	17.3472	26.4636
St8sia1	NM_011374	chr6:142770060-142912972	4.41649	3.40667	3.69805	12.7095
C2cd5	NM_001109688	chr6:142959439-143048672	9.42416	2.96507	7.56419	43.0904
Etnk1	NM_029250	chr6:143115749-143157066	7.68538	2.77581	5.64793	54.4941
Bcat1	NM_001024468	chr6:144942354-144997332	8.86775	3.5013	1.24389	34.9076
Stk38l	NM_172734	chr6:146673451-146727336	10.7804	3.53284	4.00062	16.2786
Fam60a	NM_019643	chr6:148869580-148894954	5.3902	3.56439	8.00123	118.129
2810474O19Rik	NM_026054	chr6:149257935-149284185	12.2062	4.4476	5.14365	29.1622
Mir290a	NR_029640	chr7:3218626-3218709	26.4294	10.8509	12.2708	124.745
Mir290b	NR_106158	chr7:3218638-3218696	26.4294	10.8509	12.2708	124.745
D7Ertd143e	NR_028425	chr7:3218784-3221016	26.4294	10.8509	12.2708	124.745
Mir291a	NR_029641	chr7:3218919-3219001	26.4294	10.8509	12.2708	124.745
Mir292	NR_029642	chr7:3219189-3219271	26.4294	4.32143	12.2708	124.745
Mir292b	NR_106140	chr7:3219198-3219260	26.4294	4.32143	12.2708	124.745
Mir291b	NR_030276	chr7:3219482-3219561	12.1714	4.32143	2.99206	124.745
Mir293	NR_029643	chr7:3220343-3220423	12.1714	4.32143	2.99206	124.745
Mir294	NR_029644	chr7:3220641-3220725	12.1714	4.32143	2.99206	124.745
Mir295	NR_029645	chr7:3220773-3220842	12.1714	4.32143	2.99206	124.745
9430041J12Rik	NR_033568	chr7:4025726-4072330	17.1095	3.94291	2.15159	70.3374
Leng9	NM_175529	chr7:4099784-4101474	10.2588	1.64025	4.80746	59.2819
Dnaaf3	NM_001033548	chr7:4474558-4484044	13.4581	10.8193	18.8937	14.4505
Cox6b2	NM_001289848	chr7:4703393-4704696	7.99836	4.38451	5.58069	88.5312
Gm6792	NM_001177417	chr7:6207523-6233463	29.2114	15.4247	12.607	35.691
Zbtb45	NM_001024699	chr7:13591014-13595149	22.8475	7.25495	12.9096	117.519
Mzf1	NM_145819	chr7:13627651-13640113	3.72098	1.00938	4.90832	23.1556
Gemin7	NM_027189	chr7:20150297-20158692	24.1342	7.19186	9.41322	133.885
Zfp296	NM_022409	chr7:20162635-20166005	24.1342	7.19186	9.41322	144.418
Bcl3	NM_033601	chr7:20393810-20408104	6.74644	1.54562	2.58863	220.327
Zfp428	NM_001290461	chr7:25292105-25300701	26.2207	6.34019	5.0428	95.4953
Rps19	NM_023133	chr7:25669732-25674821	20.8653	11.3871	5.37898	124.745
Mir7048	NR_106015	chr7:26002686-26002744	2.67771	0.946298	3.52996	63.7215
Tmem91	NM_001290498	chr7:26454158-26460185	7.02465	2.80735	3.83252	53.7977
Rab4b	NM_029391	chr7:27953451-27963902	10.2935	2.83889	1.94988	72.949
Mir3101	NR_037283	chr7:27961024-27961112	10.2935	2.83889	1.94988	72.949
Mia	NM_019394	chr7:27964759-27966168	10.2935	2.83889	1.94988	54.9294
Snrpa	NM_001285825	chr7:27972024-27981290	4.34694	2.80735	2.31969	56.4963
BC024978	NM_001290513	chr7:27980799-27990405	4.34694	2.80735	2.31969	56.4963
Numbl	NM_010950	chr7:28043779-28067169	7.82449	1.73488	1.58008	78.3462
Pld3	NM_011116	chr7:28317036-28338131	5.98138	1.82951	1.0758	43.2645
2310022A10Rik	NM_175107	chr7:28338308-28367117	5.98138	1.82951	1.0758	43.2645
Zfp60	NM_029531	chr7:28516427-28536708	18.2224	8.20125	10.6235	24.1132
Zfp59	NM_011762	chr7:28623602-28641793	4.17306	3.0597	4.67299	24.2003
Mir7049	NR_106016	chr7:29345943-29346003	4.13828	2.3342	3.26101	13.4059
Fbxo27	NM_207238	chr7:29477867-29484356	12.1019	5.17309	12.6406	67.3777
Ppp1r14a	NM_026731	chr7:30074338-30078409	5.2511	3.12278	2.11797	75.8217
Zfp568	NM_001167873	chr7:30768973-30813301	6.78122	4.13217	3.39548	82.6117
Zfp566	NM_152814	chr7:30862355-30875529	5.84228	1.00938	2.3533	47.53
Capns1	NM_009795	chr7:30971960-30980067	9.59803	2.64963	3.19377	123.178
Nphs1	NM_019459	chr7:31245076-31273628	14.3275	8.35896	6.4884	84.2657
Nphs1os	NR_004443	chr7:31247182-31250610	14.3275	8.35896	5.51346	108.814
Kmt2b	NM_029274	chr7:31353873-31373745	2.95592	1.54562	2.15159	90.1851
Mir3569	NR_106134	chr7:31374398-31374456	2.95592	1.54562	2.15159	90.1851
Gramd1a	NM_027898	chr7:31915145-31936069	9.77191	4.38451	5.81602	130.229
Uba2	NM_016682	chr7:34925715-34953548	15.2664	5.70933	17.9524	43.7868
Kctd15	NM_146188	chr7:35424035-35437860	2.1213	1.23019	3.16015	53.3624
Gpatch1	NM_026181	chr7:36061562-36103459	5.21632	2.30266	3.12653	29.5974
Rhpn2	NM_027897	chr7:36119255-36177306	5.42498	2.87044	15.868	11.839
Siglecf	NM_001271019	chr7:50606710-50614840	9.04163	1.95568	2.79035	32.6442
Zfp819	NM_028913	chr7:50862538-50873649	17.3877	3.31204	6.42116	19.2383
1700008O03Rik	NM_027049	chr7:51615414-51630400	8.76342	10.2516	6.55563	73.1231
Izumo2	NM_029317	chr7:51964112-51975212	8.6591	1.98723	4.06785	39.7824
Hsd17b14	NM_025330	chr7:52810297-52822691	14.9187	8.26433	10.7916	121.262
Rasip1	NM_028544	chr7:52882906-52894462	5.42498	2.20803	2.05074	15.6692
Hps5	NM_001167864	chr7:54015835-54051251	6.43347	2.1134	1.47922	50.3156
Gtf2h1	NM_008186	chr7:54051463-54079170	6.43347	2.1134	1.47922	50.3156
Nav2	NM_175272	chr7:56501558-56865458	2.50384	1.29327	5.31174	10.2721
Prmt3	NM_133740	chr7:57033727-57113635	9.73714	2.74426	2.65587	19.7606
Snurf	NM_033174	chr7:67127386-67150042	10.7109	4.32143	7.73229	30.2939
Snrpn	NM_013670	chr7:67127387-67150042	10.7109	4.32143	7.73229	30.2939
Pcsk6	NM_011048	chr7:73007021-73195272	2.74726	1.48253	3.73167	20.1959
Lrrc28	NM_175124	chr7:74658295-74790122	2.15608	1.1671	3.86614	10.0109
Ttc23	NM_001168476	chr7:74792295-74871462	2.15608	1.1671	3.86614	10.0109
Gm16157	NR_040340	chr7:75411224-75421480	9.18073	3.81673	4.60575	16.3656
Fam169b	NM_001013811	chr7:75418724-75507976	9.18073	3.81673	4.60575	16.3656
Chd2	NM_001081345	chr7:80571537-80686632	5.73796	2.77581	2.25245	8.35692
Ticrr	NM_029835	chr7:86805081-86843031	7.96359	7.12878	14.7922	41.7846
Zfp710	NM_001146000	chr7:87169699-87237637	8.17224	1.86105	1.91626	162.438
Sema4b	NM_013659	chr7:87331726-87371410	18.5353	3.40667	3.967	155.909
Pde8a	NM_008803	chr7:88358689-88478508	10.3283	2.14494	2.08436	51.6214
Mesdc1	NM_030705	chr7:91029004-91032851	15.4055	9.3368	6.79096	140.327
Mesdc2	NM_023403	chr7:91040509-91050042	5.45975	2.68118	2.28607	25.8542
Tmem135	NM_028343	chr7:96288230-96487297	8.7982	4.00599	3.12653	28.0305
Eed	NM_021876	chr7:97103163-97129486	7.47673	2.23957	5.37898	59.8042
Pgm2l1	NM_027629	chr7:107376116-107427382	2.71249	1.82951	2.05074	15.8433
Art5	NM_007491	chr7:109245392-109248743	7.75493	1.57716	1.64731	31.3385
Art1	NM_009710	chr7:109250256-109259662	7.75493	1.57716	1.64731	31.3385
Fam160a2	NM_199009	chr7:112519724-112548568	3.33845	0.725495	1.04218	22.5463
Cnga4	NM_001033317	chr7:112553081-112557252	3.33845	0.725495	1.04218	22.5463
Rbmxl2	NM_029660	chr7:114352958-114354430	4.52081	2.52346	1.84902	40.2177
Dcun1d3	NM_001163703	chr7:126996676-127039259	8.83297	5.20464	5.88326	48.8358
Lyrm1	NM_001285960	chr7:127039374-127060270	8.83297	5.20464	5.88326	48.8358
Slc5a11	NM_146198	chr7:130358379-130416765	18.2224	6.75026	5.0428	65.0273
Spns1	NM_023712	chr7:133513573-133521448	3.30367	2.08185	1.88264	20.9794
Nfatc2ip	NM_010900	chr7:133526367-133540251	5.21632	2.42883	2.92482	18.9772
1700008J07Rik	NR_024331	chr7:134653951-134656383	9.98057	1.92414	5.00918	77.6498
Prss8	NM_133351	chr7:135069230-135073627	2.29518	1.23019	4.70661	105.332
Plekha1	NM_133942	chr7:138009423-138056816	2.95592	3.56439	4.77385	58.1503
Dhx32	NM_001286030	chr7:140912617-140951952	16.6922	5.52007	3.63081	10.098
9430038I01Rik	NM_029886	chr7:144567251-144602439	1.63445	1.41945	1.04218	32.9924
Mapk1ip1	NM_027115	chr7:146027500-146037950	16.7966	5.77242	6.75735	77.7368
Ppp2r2d	NM_026391	chr7:146038068-146074739	16.7966	5.77242	6.75735	77.7368
Utf1	NM_009482	chr7:147129754-147131011	15.0926	3.91136	5.07641	215.974
Athl1	NM_145387	chr7:148127479-148133557	14.4318	2.77581	3.73167	37.5191
Ifitm2	NM_030694	chr7:148140737-148141860	30.3242	28.4836	32.0386	106.028
Ifitm1	NM_026820	chr7:148153327-148155726	14.9187	8.73748	10.0184	75.9958
Pddc1	NM_172116	chr7:148594082-148600024	2.60816	1.29327	1.84902	25.6801
Fgf4	NM_010202	chr7:152047290-152051148	23.4039	7.85427	12.8759	296.236
Arhgef18	NM_133962	chr8:3393007-3456600	20.2046	9.08446	11.7329	88.4441
C330021F23Rik	NM_001024728	chr8:3567997-3584776	3.99918	2.46037	1.74817	43.6127
Ankrd10	NM_001281974	chr8:11611580-11635757	13.5624	4.32143	9.41322	114.908
Mir7238	NR_106097	chr8:11635693-11635736	13.5624	4.32143	9.41322	114.908
Atp11a	NM_015804	chr8:12757015-12868728	9.49371	4.32143	4.57213	11.7519
Mrps31	NM_020560	chr8:23521811-23540137	14.1884	5.52007	8.67361	17.8455
Ap3m2	NM_029505	chr8:23897825-23916126	5.2511	1.8926	1.47922	5.74539
Sfrp1	NM_013834	chr8:24521973-24560104	10.4326	3.21741	4.13509	51.6214
Plekha2	NM_031257	chr8:26149616-26212283	5.28587	2.05031	2.3533	76.2569
Fgfr1	NM_001079909	chr8:26629230-26686190	7.58106	4.8892	4.97556	13.2318
Ddhd2	NM_028102	chr8:26835795-26864752	4.72947	1.35636	3.0593	23.0686
Mak16	NM_026453	chr8:32269939-32279196	4.10351	3.09124	4.5049	45.1796
Mtmr7	NM_001040699	chr8:41635512-41720146	3.5471	1.79797	1.64731	19.4995
Mtus1	NM_001005863	chr8:42076265-42219080	13.4581	3.75365	7.90038	43.0033
Triml2	NM_001160412	chr8:44268475-44279238	9.56326	3.94291	3.09291	32.3831
Zfp42	NM_009556	chr8:44380420-44392363	7.99836	1.86105	1.81541	29.5104
Slc25a4	NM_007450	chr8:47292697-47296363	2.05175	2.58655	4.23595	22.024
Primpol	NM_001001184	chr8:47660947-47702554	8.41567	3.24896	4.97556	30.9032
Casp3	NM_001284409	chr8:47702644-47725052	8.41567	3.24896	4.97556	30.9032
Vegfc	NM_009506	chr8:55162885-55271808	17.5616	8.45359	7.3961	63.8956
Sap30	NM_021788	chr8:59961498-59966657	10.6761	4.85766	2.92482	67.4648
Tmem192	NM_001163747	chr8:67471083-67492935	2.08653	3.34358	3.22739	20.0218
Apela	NM_001297554	chr8:67552315-67561235	12.8669	3.62747	7.22801	12.5354
Jak3	NM_010589	chr8:74200281-74214476	6.12049	1.26173	2.42054	173.058
Klf2	NM_008452	chr8:74842960-74845553	26.1164	14.7622	11.1614	199.086
Med26	NM_027485	chr8:75018457-75072209	9.87624	2.93352	1.78179	76.7792
Tbc1d9	NM_001111304	chr8:85689250-85796839	19.7177	6.40328	6.69011	22.8074
Tecr	NM_134118	chr8:86095596-86118390	3.2689	2.74426	3.46272	29.7715
Nanos3	NM_194059	chr8:86697631-86700451	11.1629	3.87982	4.10147	31.9478
Mir181d	NR_030534	chr8:86702614-86702686	11.1629	3.87982	4.10147	52.7531
Mir181c	NR_029821	chr8:86702771-86702860	11.1629	3.87982	4.10147	52.7531
LOC100503676	NR_103491	chr8:87437233-87446814	9.49371	3.78519	2.55502	66.246
N4bp1	NM_030563	chr8:89365037-89409157	3.79053	5.74087	5.61431	80.4354
Sall1	NM_021390	chr8:91551142-91568061	18.8483	1.35636	7.69867	194.473
Chd9	NM_177224	chr8:93352733-93578407	19.2656	8.73748	8.8417	81.0448
Nudt21	NM_026623	chr8:96543302-96560939	3.75575	1.54562	2.72311	13.58
Ogfod1	NM_001093757	chr8:96561097-96591822	3.75575	1.54562	2.72311	13.58
Mt2	NM_008630	chr8:96696517-96697467	8.13746	2.68118	3.12653	34.9076
Mt1	NM_013602	chr8:96702988-96704227	5.63363	3.46976	4.23595	38.0414
Kifc3	NM_001145831	chr8:97623727-97666440	7.54628	4.19525	4.77385	38.3896
D230025D16Rik	NM_145604	chr8:107749087-107776951	2.92114	1.57716	1.74817	51.4473
Cdh3	NM_001037809	chr8:109034751-109080811	13.006	6.0563	2.38692	28.4658
Cdh1	NM_009864	chr8:109127267-109194146	20.9001	2.555	3.0593	107.944
Nqo1	NM_008706	chr8:109912124-109927105	2.53861	1.32482	1.47922	13.8412
Ist1	NM_028018	chr8:112195220-112217194	5.73796	3.78519	3.66443	34.1241
1700030J22Rik	NM_027103	chr8:119493498-119502843	6.22481	2.39729	1.74817	10.8814
Gan	NM_001081151	chr8:119682034-119729086	2.15608	1.41945	2.01712	16.5397
Usp10	NM_009462	chr8:122434751-122481457	5.49453	1.54562	1.9835	38.8249
Gse1	NM_001145897	chr8:123059756-123105283	11.1629	3.46976	6.35392	197.084
Emc8	NM_010926	chr8:123177813-123192012	6.92032	3.94291	3.39548	104.2
Cox4i1	NM_009941	chr8:123192124-123198109	6.92032	3.94291	3.39548	104.2
Ankrd11	NM_001081379	chr8:125407721-125566184	6.85077	1.51408	3.26101	106.812
2810013P06Rik	NR_045268	chr8:125566474-125568502	6.85077	1.51408	3.26101	106.812
Spire2	NM_172287	chr8:125856612-125893418	4.83379	2.39729	4.40404	40.3918
Tcf25	NM_025804	chr8:125897610-125928074	8.58955	1.70334	2.15159	77.1274
Rab4a	NM_009003	chr8:126329895-126359191	8.58955	2.08185	1.64731	45.6149
Map10	NM_028908	chr8:128193717-128197265	14.1188	3.24896	7.09353	34.2982
Med17	NM_144933	chr9:15064794-15084311	2.92114	2.87044	4.8747	21.9369
S1pr2	NM_010333	chr9:20770395-20781237	6.36391	4.35297	3.49634	147.204
Icam1	NM_010493	chr9:20820403-20833240	2.67771	1.64025	1.47922	26.8988
Spc24	NM_026282	chr9:21559885-21564730	5.94661	2.08185	2.21883	39.7824
Dock6	NM_177030	chr9:21604623-21657079	2.67771	1.57716	1.61369	122.481
Acp5	NM_001102405	chr9:21931170-21940190	2.95592	2.555	4.13509	37.5191
Zbtb44	NM_001115130	chr9:30838228-30883470	6.816	1.13556	2.5214	80.0001
Kcnj1	NM_019659	chr9:32180002-32206779	10.3283	2.58655	1.78179	10.9685
St3gal4	NM_009178	chr9:34854163-34924395	10.5717	4.38451	4.13509	85.9196
4930581F22Rik	NR_029475	chr9:34924312-34938507	10.5717	4.38451	4.13509	85.9196
Ei24	NM_001199494	chr9:36586737-36604978	10.537	4.38451	2.38692	52.666
Msantd2	NM_146222	chr9:37296905-37331735	17.8746	6.90797	6.89182	63.8086
Pou2f3	NM_011139	chr9:42932021-43013838	20.5523	3.15433	10.1192	6.4418
H2afx	NM_010436	chr9:44142797-44144156	18.0137	2.80735	2.68949	94.7989
Cadm1	NM_018770	chr9:47338434-47661468	5.6684	2.46037	1.61369	36.2133
Gm6981	NR_023357	chr9:51810165-51856810	3.58188	1.73488	2.11797	40.653
Rdx	NM_001104616	chr9:51855254-51896843	3.58188	1.73488	2.11797	40.653
Slc35f2	NM_028060	chr9:53619341-53665968	6.74644	2.93352	14.1198	37.4321
Cox5a	NM_007747	chr9:57369038-57380233	3.16457	3.53284	5.84964	59.9783
Arid3b	NM_019689	chr9:57638315-57682041	9.59803	5.45698	11.8674	26.2024
Mir6385	NR_105806	chr9:58068956-58069061	8.41567	1.76642	1.81541	22.8945
4930461G14Rik	NR_040736	chr9:58302979-58317430	15.2317	5.23618	2.11797	99.2385
Anp32a	NM_009672	chr9:62189149-62226609	17.2139	4.60532	8.33742	142.068
Coro2b	NM_175484	chr9:62267298-62384851	3.16457	1.51408	2.45416	37.6932
Dis3l	NM_001001295	chr9:64154562-64189064	7.82449	4.79457	5.24451	38.7378
Pdcd7	NM_016688	chr9:65193874-65207450	3.51232	2.30266	4.03424	26.8118
Nedd4	NM_010890	chr9:72510153-72597655	3.23412	1.26173	2.79035	78.5203
Prtg	NM_175485	chr9:72655080-72765114	16.2749	3.59593	6.8582	12.0131
Onecut1	NM_008262	chr9:74709727-74737454	3.19934	4.00599	2.11797	7.92167
Gclc	NM_010295	chr9:77602341-77642296	15.8924	6.59254	10.1192	49.6192
Fbxo9	NM_001081490	chr9:77929305-77956872	4.27739	1.45099	3.69805	31.1644
Ick	NM_001163780	chr9:77956998-78019916	4.27739	1.45099	3.69805	31.1644
C920006O11Rik	NR_040401	chr9:78023720-78026689	12.9017	3.18587	6.79096	24.4614
Gsta4	NM_010357	chr9:78039772-78057156	13.8059	3.69056	7.53057	26.8988
Dppa5a	NM_025274	chr9:78214860-78216006	43.6432	22.4588	24.4744	65.2014
Ooep	NM_026480	chr9:78224709-78226395	13.8059	7.19186	17.7843	76.344
Phip	NM_001081216	chr9:82759765-82869096	5.45975	1.64025	2.11797	51.1862
Tbx18	NM_023814	chr9:87597634-87626095	1.87788	1.32482	1.27751	8.35692
Syncrip	NM_019796	chr9:88344201-88377235	4.72947	3.87982	7.26162	75.4735
Slc25a36	NM_138756	chr9:96977429-97011460	18.8135	9.68378	6.72373	93.6672
Stag1	NM_009282	chr9:100544041-100858963	15.3012	7.88581	2.25245	50.3156
Pccb	NM_025835	chr9:100882456-100935294	7.2333	2.77581	6.72373	26.6377
Wdr82	NM_029896	chr9:106073259-106094037	23.3691	13.0905	15.8008	66.3331
Hyal1	NM_008317	chr9:107479282-107482464	3.408	3.65902	2.72311	41.6105
Nat6	NM_019750	chr9:107482500-107486379	3.408	3.65902	2.72311	41.6105
Gnai2	NM_008138	chr9:107516468-107537673	11.7541	3.18587	2.11797	179.065
Amt	NM_001013814	chr9:108199252-108203928	7.89404	3.53284	4.84108	26.8988
Tcta	NM_133986	chr9:108205288-108208282	5.59885	2.71272	6.82458	56.1481
Rhoa	NM_016802	chr9:108208535-108240270	5.59885	2.71272	6.82458	56.1481
Qrich1	NM_001114119	chr9:108419417-108462498	2.32996	1.79797	4.47128	67.813
Ndufaf3	NM_023247	chr9:108468195-108469673	8.03314	2.77581	3.09291	153.558
Mir191	NR_029577	chr9:108470649-108470723	8.03314	2.77581	3.09291	177.585
Mir425	NR_029947	chr9:108471107-108471192	8.03314	2.77581	3.09291	177.585
Dalrd3	NM_026378	chr9:108472222-108475102	8.03314	2.77581	3.09291	177.585
Ccdc12	NM_028312	chr9:110559006-110614097	6.32914	1.3879	3.26101	32.4701
Pth1r	NM_011199	chr9:110624588-110649649	2.43428	2.27111	4.47128	17.3232
Tdgf1	NM_011562	chr9:110842111-110848662	27.264	9.65224	16.0361	229.293
Lrrc2	NM_028838	chr9:110854048-110886568	38.4965	12.1757	17.8851	229.293
Trim71	NM_001042503	chr9:114420390-114473487	8.27657	1.92414	4.74023	210.838
Cnot10	NM_153585	chr9:114494991-114549318	13.8754	4.35297	5.7824	32.8183
Oxsr1	NM_133985	chr9:119147550-119231545	9.63281	3.43821	2.95844	90.2722
Trak1	NM_175114	chr9:121276075-121384036	4.65992	1.67179	2.31969	6.09359
Lypla1	NM_008866	chr1:4797973-4836816	3.19934	2.1134	3.4291	48.1394
Tcea1	NM_001159750	chr1:4847774-4887990	4.38171	5.55161	7.69867	25.1578
Mybl1	NM_008651	chr1:9657491-9690290	10.0153	4.2268	4.43766	39.9565
Prdm14	NM_001081209	chr1:13103508-13117244	15.3012	7.47575	12.3717	24.3744
Lactb2	NM_145381	chr1:13615979-13650590	7.65061	2.01877	1.9835	44.135
Dst	NM_133833	chr1:34068669-34365507	13.2495	4.19525	3.46272	43.2645
Hs6st1	NM_015818	chr1:36125244-36163291	3.92963	1.51408	1.81541	183.156
Uggt1	NM_198899	chr1:36196872-36301147	7.05942	2.46037	3.39548	14.5376
Aff3	NM_001290814	chr1:38232835-38684089	5.07722	1.29327	2.38692	5.39718
Map4k4	NM_001252202	chr1:39957757-40083155	17.8746	8.98983	7.59781	38.7378
1700019D03Rik	NM_144953	chr1:52981970-53009684	18.744	9.30526	10.4218	64.505
Mob4	NM_025283	chr1:55188088-55211743	6.36391	1.70334	2.38692	41.9587
Sgol2	NM_001177867	chr1:58042183-58082741	5.73796	5.11001	2.72311	8.00872
Fzd7	NM_008057	chr1:59538990-59543799	10.5717	5.86705	6.08497	87.8348
Gpr1	NM_146250	chr1:63229144-63260855	8.34612	3.97445	4.70661	23.5038
Zdbf2	NM_001285937	chr1:63246931-63361149	4.13828	6.30865	2.15159	17.1491
Adam23	NM_011780	chr1:63492477-63643089	8.58955	4.47914	8.27018	39.9565
Fzd5	NM_001042659	chr1:64777131-64784324	24.5863	8.42205	11.3295	168.009
Rpe	NM_025683	chr1:66747466-66766379	4.52081	1.57716	2.92482	37.6062
Fn1	NM_001276408	chr1:71632046-71699808	13.0408	2.83889	4.26957	67.0295
Apol7d	NR_040308	chr1:71699908-71709417	13.0408	2.83889	4.26957	67.0295
Mreg	NM_001005423	chr1:72205806-72258881	12.7974	2.77581	6.21945	78.9555
Igfbp2	NM_008342	chr1:72871053-72899045	10.3631	2.71272	5.47984	79.826
Tmbim1	NM_027154	chr1:74334820-74350910	10.7109	2.99661	6.15221	39.086
Chpf	NM_001001566	chr1:75471143-75476046	3.44277	2.05031	1.34475	17.6714
Tmem198	NM_177056	chr1:75476106-75482268	3.44277	2.05031	1.34475	17.6714
Obsl1	NM_178884	chr1:75482399-75503027	7.54628	2.93352	1.27751	86.7031
Inha	NM_010564	chr1:75503651-75506929	7.54628	2.93352	4.67299	86.7031
Acsl3	NM_001136222	chr1:78654399-78704318	5.63363	0.977841	0.941322	38.8249
Utp14b	NM_001001981	chr1:78654399-78664176	5.63363	0.977841	0.941322	38.8249
Psmd1	NM_027357	chr1:87961193-88035870	9.70236	1.95568	1.24389	46.2242
B3gnt7	NM_145222	chr1:88199795-88203880	17.3182	2.05031	7.22801	112.993
Gbx2	NM_010262	chr1:91824536-91827751	8.72865	2.20803	8.3038	32.0349
Ackr3	NM_007722	chr1:92100554-92112297	9.91101	4.10062	4.57213	20.6312
Hdlbp	NM_133808	chr1:95302516-95375494	8.06791	2.96507	5.4126	63.8086
2014-09-02	NM_001159717	chr1:95375569-95406309	8.06791	2.96507	5.4126	63.8086
Slco4c1	NM_172658	chr1:98715360-98768748	8.38089	7.60192	4.30319	16.0174
Pam	NM_013626	chr1:99717670-99992209	1.704	1.07247	3.69805	8.53103
Phlpp1	NM_133821	chr1:108068445-108290822	4.62514	2.23957	5.37898	17.3232
Tfcp2l1	NM_023755	chr1:120524521-120581745	17.6659	7.12878	19.4652	19.2383
Gli2	NM_001081125	chr1:120730637-120950196	13.945	6.27711	18.3894	84.0916
Tmem37	NM_019432	chr1:121963953-121970357	2.32996	1.57716	1.27751	22.8945
Dyrk3	NM_145508	chr1:133025017-133034811	7.61583	2.96507	5.37898	44.4832
Eif2d	NM_001136070	chr1:133049783-133070048	2.46906	1.51408	4.00062	20.9794
Nucks1	NM_175294	chr1:133807034-133832898	11.5802	1.82951	11.3295	65.4626
Mir135b	NR_029777	chr1:134094664-134094761	10.0849	7.03415	5.0428	188.901
Ppp1r15b	NM_133819	chr1:135027742-135036377	8.69387	3.09124	3.73167	90.0981
Etnk2	NM_175443	chr1:135260148-135276895	3.92963	1.54562	1.81541	9.92385
Lax1	NM_001159649	chr1:135575605-135586685	8.9373	7.69655	3.69805	34.6464
Mybph	NM_016749	chr1:136090024-136097809	5.63363	2.42883	1.81541	13.1447
4933406M09Rik	NM_173771	chr1:136282516-136287560	3.44277	1.60871	3.26101	7.05115
Csrp1	NM_007791	chr1:137625773-137648806	3.51232	3.65902	9.04341	24.1132
Gm16880	NR_037986	chr1:138592787-138622305	10.6761	2.05031	8.94256	52.1437
Nr5a2	NM_030676	chr1:138740160-138857025	4.97289	1.60871	1.54646	14.6246
Swt1	NM_025819	chr1:153214828-153275565	3.61665	3.15433	9.07703	39.8695
Trmt1l	NM_026876	chr1:153275777-153305313	3.61665	3.15433	9.07703	39.8695
Smg7	NM_001160256	chr1:154684124-154749776	5.14677	2.20803	3.36186	73.6454
Soat1	NM_009230	chr1:158358238-158404459	1.53012	1.1671	1.4456	8.35692
Tor3a	NM_023141	chr1:158583747-158604470	7.82449	3.78519	4.23595	74.4289
Cacybp	NM_009786	chr1:162132497-162143023	16.1011	9.3368	7.86676	45.5278
Prdx6	NM_007453	chr1:163170242-163181297	6.53779	4.98383	6.18583	16.3656
Atp1b1	NM_009721	chr1:166367229-166388486	7.16375	1.13556	5.81602	74.9512
Pou2f1	NM_198932	chr1:167795284-167932765	9.31983	2.1134	2.65587	64.418
Dusp27	NM_001160049	chr1:168028278-168058029	11.5455	6.30865	6.11859	122.133
Gpa33	NM_021610	chr1:168060590-168096641	20.1002	7.88581	8.20295	170.795
Uck2	NM_030724	chr1:169156216-169215258	14.1188	5.20464	4.60575	85.8326
Atf6	NM_001081304	chr1:172634587-172797902	4.48604	1.57716	2.38692	20.7182
Tomm40l	NM_001037170	chr1:173147933-173152645	6.46824	1.64025	6.15221	23.3297
Apoa2	NM_013474	chr1:173155184-173156510	6.46824	1.64025	6.15221	23.3297
Dedd	NM_011615	chr1:173259275-173272632	3.12979	1.32482	2.85758	64.1568
Hnrnpu	NM_016805	chr1:180258430-180267915	12.6931	4.51069	3.16015	123.787
Efcab2	NM_026626	chr1:180336011-180413380	8.6591	2.46037	3.19377	58.1503
Parp1	NM_007415	chr1:182499105-182531385	15.0578	4.13217	9.88388	61.7194
Lefty2	NM_177099	chr1:182823249-182829233	20.7957	7.31804	12.7415	92.7967
Lefty1	NM_010094	chr1:182865169-182868532	15.7533	2.87044	1.41198	35.0817
Enah	NM_008680	chr1:183826515-183950111	9.70236	2.08185	7.934	66.9424
Rab3gap2	NM_001163754	chr1:187028046-187110625	6.92032	2.36574	7.05991	31.8608
Kctd3	NM_172650	chr1:190794976-190831719	5.80751	2.01877	9.58131	27.4212
Tatdn3	NM_001163422	chr1:192869708-192886811	6.29436	1.41945	7.29524	15.9304
Nsl1	NM_198654	chr1:192886899-192908437	6.29436	1.41945	7.29524	15.9304
Nek2	NM_010892	chr1:193645351-193656928	7.58106	1.51408	2.79035	36.3874
Sertad4	NM_001177794	chr1:194670681-194677941	2.71249	1.04093	1.91626	5.39718
Mir205	NR_029592	chr1:195333656-195333724	8.48522	4.8892	3.63081	6.70295
Skida1	NM_028317	chr2:17965713-17970076	6.01616	1.41945	3.66443	26.9859
Pdss1	NM_019501	chr2:22751041-22795779	9.31983	5.07846	4.16871	18.9772
4932418E24Rik	NM_177841	chr2:26127166-26150077	4.34694	2.90198	3.86614	16.3656
Sec16a	NM_153125	chr2:26264950-26300736	10.9891	7.50729	12.2036	47.1818
Notch1	NM_008714	chr2:26313421-26359342	18.7092	6.81334	10.2201	96.9751
Ralgds	NM_001145834	chr2:28368686-28408602	2.15608	1.45099	2.21883	26.4636
Setx	NM_198033	chr2:28980511-29037991	19.5786	4.38451	7.59781	68.2482
Set	NM_023871	chr2:29917515-29928097	12.6583	2.05031	2.01712	147.465
Tbc1d13	NM_146252	chr2:29989390-30007533	12.4844	6.59254	8.43828	47.1818
Fnbp1	NM_001177650	chr2:30881725-30952020	15.2664	8.98983	22.0538	19.5865
Fubp3	NM_001290548	chr2:31428170-31473046	5.42498	2.17648	6.01774	48.4005
Prrc2b	NM_001159634	chr2:32006667-32090057	3.65143	2.80735	7.46334	86.9642
Zbtb34	NM_001085507	chr2:33261627-33286844	5.49453	1.07247	2.21883	137.106
Mvb12b	NM_175184	chr2:33585475-33743466	3.99918	3.40667	4.74023	21.3276
Nr6a1	NM_010264	chr2:38578893-38781981	7.89404	2.42883	3.967	11.2296
Epc2	NM_172663	chr2:49307005-49407129	8.41567	5.45698	8.33742	39.7824
Rif1	NM_175238	chr2:51928356-51977901	34.9494	21.7648	12.8423	75.8217
Baz2b	NM_001001182	chr2:59737419-59963797	2.1213	3.0597	5.0428	18.8901
Ly75	NM_013825	chr2:60131816-60221288	10.7109	4.35297	2.28607	23.9391
Gm13580	NR_046065	chr2:60249581-60250631	6.74644	4.25834	7.90038	24.2003
Gm1631	NR_037979	chr2:71557473-71569023	7.89404	4.82612	6.82458	32.4701
Sp3	NM_001018042	chr2:72774489-72818503	8.86775	3.5013	2.8912	117.867
Nfe2l2	NM_010902	chr2:75513575-75542698	14.3275	1.92414	4.06785	124.048
Cerkl	NM_001048176	chr2:79172647-79269145	2.46906	1.48253	3.56358	9.22744
Neurod1	NM_010894	chr2:79292797-79296793	3.44277	2.58655	2.58863	15.234
Slc43a1	NM_001081349	chr2:84679564-84703743	12.6235	4.60532	8.20295	19.4124
Atg13	NM_145528	chr2:91514768-91550749	10.7109	6.65563	5.11003	21.0664
Harbi1	NM_178724	chr2:91551106-91561723	10.7109	6.65563	5.11003	21.0664
Mdk	NM_010784	chr2:91769961-91772454	6.46824	3.97445	1.78179	98.5421
Trim44	NM_020267	chr2:102140275-102241057	2.95592	2.3342	1.0758	11.5778
Caprin1	NM_016739	chr2:103603101-103637797	9.80669	3.7221	4.16871	114.821
Cstf3	NM_145529	chr2:104430640-104505582	7.89404	6.21402	10.4218	28.2046
Qser1	NM_001123327	chr2:104594949-104656853	17.4225	4.28988	4.13509	40.9141
Rcn1	NM_009037	chr2:105226104-105239476	5.49453	7.53884	10.5563	30.6421
Gm13939	NR_033473	chr2:109742552-109753476	9.2155	2.96507	7.16077	62.2417
Lgr4	NM_172671	chr2:109757803-109854414	7.05942	2.96507	3.56358	62.2417
Aqr	NM_009702	chr2:113926896-114001075	6.57257	1.95568	7.56419	17.7585
Spred1	NM_033524	chr2:116946806-117008013	7.68538	2.80735	3.52996	69.7281
Spint1	NM_016907	chr2:119063095-119075249	11.7889	2.36574	4.80746	86.1808
Rpap1	NM_177294	chr2:119589694-119613273	10.224	4.00599	5.17727	22.9815
Trp53bp1	NM_013735	chr2:121020570-121097143	13.1104	6.08785	16.7085	17.1491
Shf	NM_001013829	chr2:122174627-122194654	12.5887	6.24556	18.1204	19.2383
Fam227b	NM_029455	chr2:125809218-125977740	5.35543	2.42883	2.11797	11.2296
Dtwd1	NM_026981	chr2:125977876-125991013	5.35543	2.42883	2.11797	11.2296
Slc27a2	NM_011978	chr2:126378759-126413979	1.704	2.42883	1.54646	21.5887
Tmem87b	NM_028248	chr2:128644038-128679997	10.4674	3.84828	3.4291	37.8673
Ttl	NM_027192	chr2:128891682-128922019	2.74726	1.95568	1.54646	16.888
AI847159	NR_045264	chr2:129003883-129006409	9.31983	4.03754	7.56419	36.0392
Slc20a1	NM_015747	chr2:129024508-129037348	4.06873	1.32482	1.4456	79.1296
4932416H05Rik	NR_029452	chr2:129624104-129627195	11.0586	4.95229	13.7836	59.1078
Stk35	NM_001038635	chr2:129626252-129658021	11.0586	4.95229	13.7836	59.1078
5330413P13Rik	NR_029381	chr2:131645741-131673392	4.86857	4.51069	3.02568	8.53103
Jag1	NM_013822	chr2:136907186-136942256	10.1544	4.51069	2.79035	60.0654
Dstn	NM_019771	chr2:143741066-143769060	5.84228	2.08185	4.70661	51.8826
Ovol2	NM_152947	chr2:144130911-144157098	7.58106	1.04093	3.12653	9.92385
Insm1	NM_016889	chr2:146047732-146050754	5.80751	1.60871	1.74817	21.8499
Xrn2	NM_011917	chr2:146838795-146903733	14.4318	3.5013	5.74879	80.7836
Cst3	NM_009976	chr2:148697467-148701204	6.36391	2.01877	7.83314	37.8673
Nanp	NM_026086	chr2:150855420-150865115	2.92114	1.60871	2.85758	25.7672
Csnk2a1	NM_007788	chr2:152052575-152107587	6.19004	2.61809	4.03424	57.5409
Id1	NM_010495	chr2:152561986-152563146	6.36391	1.29327	6.72373	26.3765
Hck	NM_010407	chr2:152934203-152977177	3.44277	1.57716	2.05074	11.926
2500004C02Rik	NR_040318	chr2:153166892-153171546	12.6931	5.64624	2.8912	69.2928
Asxl1	NM_001039939	chr2:153171874-153229743	12.6931	5.64624	2.8912	69.2928
Nol4l	NM_001001986	chr2:153233196-153270215	4.34694	0.851668	2.62225	6.52885
Epb4.1l1	NM_001291122	chr2:156246644-156368950	15.8576	2.99661	2.58863	39.9565
Tgif2	NM_001291124	chr2:156665742-156681305	13.4581	1.64025	2.08436	113.254
Mybl2	NM_008652	chr2:162880370-162910423	23.543	9.80995	11.2622	221.11
Mir7003	NR_105970	chr2:162893825-162893891	5.59885	1.73488	2.48778	74.9512
Zswim1	NM_028028	chr2:164648185-164652367	8.76342	5.52007	2.65587	104.81
Spata25	NM_029370	chr2:164652881-164654034	10.8847	4.25834	2.65587	159.13
Pltp	NM_011125	chr2:164665017-164683208	9.84146	2.05031	1.61369	93.0578
Ncoa5	NM_144892	chr2:164825856-164860279	6.71167	1.54562	2.55502	34.0371
Zmynd8	NM_001281926	chr2:165609651-165707778	11.7889	1.29327	1.91626	185.158
Sulf2	NM_001252579	chr2:165899398-165981183	19.7177	7.82273	8.13571	228.336
Znfx1	NM_001033196	chr2:166861296-166888515	13.1451	7.82273	9.07703	54.8423
1500012F01Rik	NM_001081005	chr2:166888433-166891362	13.1451	7.82273	9.07703	54.8423
Slc9a8	NM_148929	chr2:167247220-167302498	10.1892	2.30266	3.36186	90.4463
Snai1	NM_011427	chr2:167363726-167368311	5.77273	2.46037	3.09291	8.35692
E130018N17Rik	NR_040327	chr2:167978102-167980013	19.6829	1.76642	5.0428	57.0186
Sall4	NM_201396	chr2:168573831-168592701	30.985	11.2925	15.6999	134.233
Zfp64	NM_009564	chr2:168750860-168781087	23.6473	7.16032	2.82397	152.253
Tfap2c	NM_009335	chr2:172375092-172384121	10.2588	5.74087	11.1614	20.6312
Slco4a1	NM_148933	chr2:180195682-180209557	5.70318	0.883211	1.0758	17.1491
Dido1	NM_177852	chr2:180400640-180444704	25.2122	11.4817	10.6907	127.878
Gid8	NM_001289652	chr2:180444930-180456304	25.2122	11.4817	10.6907	127.878
Slc17a9	NM_183161	chr2:180460043-180476983	12.1019	6.43482	9.51407	106.551
Nkain4	NM_001141933	chr2:180669476-180689404	11.2325	4.82612	5.21089	18.8901
Rtel1	NM_001166666	chr2:181054428-181091321	3.12979	1.45099	1.24389	15.8433
Stmn2	NM_025285	chr3:8509526-8561604	13.4581	4.47914	8.10209	35.691
Tpd52	NM_001025263	chr3:8929435-9004515	9.73714	5.17309	8.8417	75.5605
Zfp704	NM_133218	chr3:9427009-9610085	8.27657	3.37513	4.8747	90.2722
Zfand1	NM_025512	chr3:10339955-10351301	3.75575	1.67179	3.49634	17.2362
4632415L05Rik	NR_027985	chr3:19794870-19798984	6.78122	1.41945	2.8912	16.7138
Hltf	NM_009210	chr3:19957810-20018377	4.34694	1.19864	1.88264	23.765
Tbl1xr1	NM_030732	chr3:21975573-22115516	12.1714	4.41606	11.901	100.892
Lrrc34	NM_027941	chr3:30523188-30546740	12.1714	3.91136	4.5049	34.7335
Lrriq4	NM_026668	chr3:30543428-30571353	12.1714	3.91136	4.5049	22.024
Sox2	NM_011443	chr3:34548926-34551382	48.0945	19.683	32.1058	193.08
C430002E04Rik	NR_040385	chr3:41291602-41297121	6.25959	2.17648	2.05074	53.1883
Rnf13	NM_001113413	chr3:57539987-57639155	6.19004	1.48253	4.70661	32.7313
Mme	NM_001289462	chr3:63099356-63187635	2.26041	2.23957	2.65587	24.2003
Mir8120	NR_106200	chr3:65463209-65463348	24.7601	7.79118	16.5067	65.9849
Schip1	NM_001282044	chr3:68298102-68430404	9.66759	2.52346	6.82458	129.445
Fnip2	NM_001162999	chr3:79259892-79371601	5.77273	1.1671	0.97494	38.5637
Pdgfc	NM_019971	chr3:80840337-81017953	12.0671	3.75365	9.44684	15.5822
Nes	NM_016701	chr3:87775014-87784373	14.5014	5.58316	3.66443	10.3591
Mir7011	NR_105978	chr3:88244800-88244873	4.52081	1.51408	2.08436	23.4168
Ssr2	NM_025448	chr3:88383592-88392335	15.7533	7.60192	11.632	42.2199
Pmvk	NM_026784	chr3:89263039-89272931	3.12979	1.86105	2.42054	13.0577
Tpm3	NM_001253740	chr3:89883442-89904824	6.05094	3.59593	4.16871	64.2439
Sema6c	NM_001272024	chr3:94964341-94977972	8.58955	1.29327	1.94988	42.9163
Arnt	NM_009709	chr3:95238311-95301161	9.80669	4.35297	2.28607	31.0773
Mcl1	NM_008562	chr3:95462642-95467101	25.4209	6.46637	10.5563	212.144
Cd160	NM_001163496	chr3:96602685-96633274	7.16375	2.77581	4.30319	9.57564
4930442L01Rik	NR_015596	chr3:96633748-96635993	7.16375	2.77581	4.30319	9.57564
Pdzk1	NM_021517	chr3:96633987-96674849	7.16375	2.77581	4.30319	9.57564
Acp6	NM_019800	chr3:96962699-96980499	22.6388	8.64285	2.21883	66.0719
Ptgfrn	NM_011197	chr3:100844158-100914089	5.45975	3.53284	3.22739	40.74
Vangl1	NM_177545	chr3:101959822-102008616	3.37322	0.851668	3.76529	21.2405
Dennd2c	NM_177857	chr3:102931478-102973656	21.6999	5.48853	7.19439	30.6421
Mov10	NM_001163440	chr3:104597749-104621481	12.5192	6.46637	9.04341	101.502
Cept1	NM_133869	chr3:106305177-106350720	4.93812	1.95568	1.54646	51.0991
Dram2	NM_026013	chr3:106350715-106378259	4.93812	1.95568	1.54646	51.0991
Frrs1	NM_001113478	chr3:116562484-116606668	6.74644	2.1134	2.48778	26.6377
Abcd3	NM_008991	chr3:121461827-121518133	3.58188	2.58655	4.03424	38.5637
Elovl6	NM_130450	chr3:129235303-129341411	12.7626	1.67179	2.38692	90.0981
Sec24b	NM_207209	chr3:129686102-129763825	4.31216	1.86105	2.18521	12.3613
4930539J05Rik	NR_030689	chr3:135099186-135101629	7.78971	1.76642	2.42054	81.1318
Ube2d3	NM_025356	chr3:135101722-135130142	7.78971	1.76642	2.42054	81.1318
H2afz	NM_016750	chr3:137527450-137529886	6.78122	0.914754	1.21027	105.593
Cyr61	NM_010516	chr3:145309934-145312949	6.22481	2.80735	2.95844	21.2405
Fam73a	NM_001162375	chr3:151936423-152003371	3.408	1.19864	1.61369	14.6246
Zzz3	NM_001080755	chr3:152058966-152125790	5.45975	1.76642	5.91688	75.1253
Fam110b	NM_173426	chr4:5571325-5727091	11.8932	3.87982	2.42054	22.8945
Nsmaf	NM_010945	chr4:6323353-6381418	6.01616	1.86105	5.44622	13.4059
Chd7	NM_001277149	chr4:8617552-8795596	17.4225	3.59593	5.24451	17.4103
Ndufaf6	NM_001085493	chr4:10978194-11003352	3.2689	1.41945	1.91626	19.0642
Esrp1	NM_001290383	chr4:11259079-11313930	8.03314	1.54562	3.63081	35.9522
Ccnc	NM_001290420	chr4:21654847-21687069	15.1621	7.19186	10.9597	23.2427
Fut9	NM_010243	chr4:25536479-25727150	16.0663	8.42205	12.3044	42.5681
Map3k7	NM_009316	chr4:32051081-32110441	1.704	1.57716	6.08497	35.691
Ankrd6	NM_001012451	chr4:32891009-33037801	9.45893	4.98383	12.8087	9.74974
Rragd	NM_027491	chr4:33069972-33109155	5.2511	3.18587	4.57213	10.4462
Akirin2	NM_001007589	chr4:34497863-34514157	8.62432	4.60532	2.31969	44.3091
Zfp292	NM_013889	chr4:34750358-34830197	8.41567	2.05031	5.7824	81.7412
B4galt1	NM_022305	chr4:40751614-40801570	2.50384	1.76642	7.73229	28.4658
Rusc2	NM_199057	chr4:43419373-43439964	5.35543	1.67179	3.12653	130.664
Spag8	NM_001290462	chr4:43664201-43666424	1.28669	0.662408	1.04218	17.5844
Tomm5	NM_001099675	chr4:45118081-45120985	2.26041	1.54562	1.51284	38.8249
Fsd1l	NM_001195284	chr4:53644342-53719881	2.88637	1.79797	3.22739	9.66269
Mir32	NR_029789	chr4:56908100-56908170	3.30367	1.82951	1.74817	9.74974
Akap2	NM_001035532	chr4:57858119-57909856	9.00685	5.8355	12.3717	40.8271
D630039A03Rik	NM_178727	chr4:57921255-57929136	10.9543	10.914	17.2464	6.26769
Ugcg	NM_011673	chr4:59202421-59235705	2.81681	1.29327	1.37836	15.5822
Lurap1l	NM_026821	chr4:80556589-80600205	2.92114	1.45099	2.58863	18.9772
Nfib	NM_001286131	chr4:81936076-82151683	31.437	1.48253	1.61369	63.1992
Ttc39b	NM_027238	chr4:82866204-82970093	10.9543	3.97445	3.93338	58.7596
Snapc3	NM_029949	chr4:83063647-83099244	7.3724	1.82951	3.09291	34.7335
Sh3gl2	NM_019535	chr4:84851359-85035283	11.4064	5.58316	6.21945	34.2112
L1td1	NM_001081202	chr4:98393444-98405177	20.3089	5.29927	6.89182	91.3168
Cachd1	NM_198037	chr4:100449283-100676353	7.3724	2.23957	7.66505	11.7519
Ppap2b	NM_080555	chr4:104829951-104905372	6.05094	1.92414	3.79891	47.7912
Ndc1	NM_028355	chr4:107040388-107086943	7.61583	3.09124	1.64731	36.3004
Magoh	NM_001282737	chr4:107552359-107560029	3.47755	1.29327	2.01712	10.3591
Zyg11a	NM_001167936	chr4:107854538-107890527	18.0137	11.7025	7.16077	46.2242
Zyg11b	NM_001033634	chr4:107900359-107973695	5.04245	1.79797	3.12653	18.1937
Kti12	NM_029571	chr4:108520461-108522017	1.87788	2.96507	2.85758	19.5865
Mob3c	NM_175308	chr4:115500696-115508788	8.17224	2.80735	1.24389	50.0545
Uqcrh	NM_025641	chr4:115739569-115747675	2.60816	1.3879	5.24451	45.789
Lrrc41	NM_153521	chr4:115748069-115769648	2.60816	1.3879	5.24451	45.789
Rps8	NM_009098	chr4:116826440-116828737	13.1451	2.42883	5.34536	113.167
Snord38a	NR_028524	chr4:116827120-116827179	13.1451	2.42883	5.34536	113.167
Snord55	NR_030704	chr4:116828375-116828453	13.1451	2.42883	5.34536	113.167
Tmem125	NM_172383	chr4:118213545-118216331	11.3716	3.53284	5.88326	20.1088
Lepre1	NM_001042411	chr4:118906433-118921582	4.97289	3.40667	1.61369	21.6758
Ybx1	NM_011732	chr4:118949931-118967118	4.90334	1.64025	7.73229	40.74
Mycl	NM_008506	chr4:122673341-122679723	12.0671	7.12878	2.01712	36.1263
1700057H15Rik	NR_040774	chr4:124126868-124163202	5.77273	2.555	3.02568	15.321
Grik3	NM_001081097	chr4:125168074-125391417	5.56408	5.42544	12.7751	32.4701
Stk40	NM_001145827	chr4:125781200-125818273	8.17224	2.83889	4.94194	15.234
Ago1	NM_153403	chr4:126112256-126145665	15.8228	7.12878	1.91626	85.3973
Zmym1	NM_026670	chr4:126724337-126738376	4.86857	3.09124	2.31969	17.4103
Gm12942	NM_001099319	chr4:126803286-126806904	5.04245	2.42883	2.72311	23.1556
Gjb3	NM_001160012	chr4:127002478-127008080	18.431	4.19525	4.60575	124.048
Phc2	NM_001195083	chr4:128404814-128430125	6.67689	1.67179	3.93338	12.0131
Ak2	NM_016895	chr4:128670467-128688773	6.74644	2.46037	3.09291	28.901
C77080	NM_001033189	chr4:128896821-128925687	9.35461	2.1134	4.90832	68.4223
Zbtb8a	NM_028603	chr4:129030875-129055272	23.1605	4.57377	7.79952	154.69
Hdac1	NM_008228	chr4:129193347-129219890	5.70318	2.83889	2.18521	33.6018
Pef1	NM_026441	chr4:129784799-129805378	4.86857	6.59254	9.44684	20.1088
Sesn2	NM_144907	chr4:132048721-132066371	12.9365	5.26772	14.8931	134.581
Lin28a	NM_145833	chr4:133559244-133574731	4.38171	2.3342	3.93338	75.3864
Tmem57	NM_025382	chr4:134358675-134409260	12.7626	4.28988	9.31236	43.0904
Mir700	NR_030481	chr4:134972469-134972548	4.06873	2.17648	3.56358	15.0599
Tcea3	NM_011542	chr4:135803871-135830814	12.0323	2.96507	3.76529	50.5768
Hspg2	NM_008305	chr4:137024717-137126545	5.70318	3.2805	3.26101	96.0176
Usp48	NM_130879	chr4:137150103-137214452	20.7262	7.47575	13.1113	136.496
Alpl	NM_007431	chr4:137297645-137352299	15.1969	6.11939	5.4126	72.8619
Pink1	NM_026880	chr4:137869324-137882211	1.94743	2.68118	4.94194	26.2895
Camk2n1	NM_025451	chr4:138011062-138016041	16.727	4.82612	7.63143	147.552
Capzb	NM_001271406	chr4:138789297-138847735	7.54628	2.42883	2.42054	29.5104
Klhdc7a	NM_173427	chr4:139518087-139523941	7.92881	1.98723	4.84108	60.5006
Mir2139	NR_035519	chr4:139523440-139523535	7.92881	1.98723	4.84108	60.5006
Gm13031	NR_045911	chr4:140503580-140513817	7.82449	1.64025	1.84902	25.8542
Sdhb	NM_023374	chr4:140517185-140535107	7.82449	1.64025	1.84902	25.8542
Fblim1	NM_001163256	chr4:141131976-141155839	13.7711	5.3939	3.12653	76.0828
Kazn	NM_001109685	chr4:141695154-141795316	5.87706	4.16371	1.94988	58.7596
Pdpn	NM_010329	chr4:142857311-142889467	13.4233	4.32143	5.88326	21.1535
Clcn6	NM_011929	chr4:147380592-147412876	6.88555	4.19525	2.18521	77.8239
Mthfr	NM_010840	chr4:147413185-147433671	6.88555	4.19525	2.18521	77.8239
Agtrap	NM_009642	chr4:147451169-147462173	18.1528	7.34958	14.3552	207.008
Per3	NM_011067	chr4:150377763-150418774	2.92114	2.30266	2.5214	9.92385
Phf13	NM_172705	chr4:151363739-151370288	6.53779	3.12278	2.18521	44.8314
Klhl21	NM_001033352	chr4:151382999-151391786	3.99918	2.555	2.05074	54.6682
Tas1r1	NM_031867	chr4:151402022-151412599	9.77191	1.82951	3.59719	51.9696
Nol9	NM_028727	chr4:151413435-151435603	9.77191	1.82951	3.59719	51.9696
Acot7	NM_001146057	chr4:151560242-151645964	3.79053	1.10401	2.79035	32.5572
Hes3	NM_008237	chr4:151660080-151665771	5.84228	2.17648	3.63081	10.0109
Trp73	NM_001126331	chr4:153430357-153471282	7.44195	3.7221	2.25245	36.9968
Mib2	NM_145124	chr4:155028580-155043363	5.49453	2.83889	2.85758	50.838
Mtrf1l	NM_175374	chr10:4522597-4534654	11.7541	2.80735	5.81602	34.0371
Akap12	NM_031185	chr10:5987069-6080212	15.649	1.76642	4.8747	148.422
Sash1	NM_175155	chr10:8442016-8605868	27.9247	14.5414	24.6761	41.6976
Vta1	NM_025418	chr10:14375138-14425295	4.72947	1.70334	0.874084	10.2721
1700016L04Rik	NR_045824	chr10:14425414-14478825	4.72947	1.70334	0.874084	10.2721
Map3k5	NM_008580	chr10:19654331-19862556	1.73877	1.23019	2.85758	15.4951
Map7	NM_001198635	chr10:19868725-20001396	8.17224	2.27111	8.13571	33.0795
Hbs1l	NM_019702	chr10:21015784-21088695	2.39951	2.1134	1.0758	14.1023
Sgk1	NM_001161847	chr10:21698477-21719708	16.9009	6.18248	7.05991	25.8542
Ctgf	NM_010217	chr10:24315247-24318488	13.632	5.3939	5.0428	39.6954
Enpp3	NM_134005	chr10:24493619-24556001	13.5972	5.23618	8.43828	12.6224
E130307A14Rik	NR_038037	chr10:39341216-39451813	7.89404	1.60871	1.24389	74.1677
Rev3l	NM_011264	chr10:39451965-39595011	7.89404	1.60871	1.24389	74.1677
Gtf3c6	NM_026113	chr10:39969008-39977471	11.1629	1.82951	1.74817	30.2068
Bend3	NM_199028	chr10:43198945-43235223	27.577	11.671	20.9108	92.9708
Gja1	NM_010288	chr10:56097105-56110225	15.2664	16.9387	18.7592	23.8521
4930467K11Rik	NR_045353	chr10:57198188-57206159	1.91265	1.04093	3.49634	19.4995
Hsf2	NM_008297	chr10:57206190-57232949	1.91265	1.04093	3.49634	19.4995
Unc5b	NM_029770	chr10:60225342-60294329	6.60734	3.40667	9.34598	34.7335
Pald1	NM_013753	chr10:60782404-60846271	9.66759	1.64025	3.16015	79.9131
Nodal	NM_013611	chr10:60880719-60888085	20.4132	6.68717	10.1192	113.515
Tspan15	NM_197996	chr10:61648143-61693966	3.23412	1.51408	6.92544	9.40154
Hk1	NM_001146100	chr10:61731602-61803169	4.76424	1.32482	2.95844	73.7324
Hk1os	NR_038038	chr10:61803354-61812614	4.76424	1.32482	2.95844	73.7324
Tet1	NM_027384	chr10:62267317-62342762	8.31134	3.65902	7.29524	80.7836
LOC102634101	NR_110511	chr10:66467822-66504074	16.9009	8.8952	11.9346	47.0948
Reep3	NM_001204915	chr10:66471936-66559736	33.5236	14.7938	27.6681	68.0741
Ank3	NM_170687	chr10:69388279-69490184	7.72016	2.14494	1.94988	14.9728
Ccdc6	NM_001111121	chr10:69559868-69655948	8.58955	2.01877	1.91626	70.4245
Cisd1	NM_134007	chr10:70793241-70807597	9.31983	3.62747	2.65587	81.5671
Ipmk	NM_027184	chr10:70810540-70848633	9.31983	3.62747	2.65587	81.5671
Chchd10	NM_175329	chr10:75398317-75400479	13.1451	4.57377	6.75735	178.455
Gm867	NM_001277132	chr10:75400467-75403417	13.1451	4.57377	6.75735	137.193
Zfp280b	NM_177475	chr10:75495356-75505714	15.5794	1.76642	5.00918	76.8663
Pcnt	NM_001282992	chr10:75813998-75905657	2.39951	1.54562	1.71455	51.9696
Gm10787	NR_045882	chr10:76474739-76484959	5.70318	1.95568	1.9835	8.53103
Sumo3	NM_001301672	chr10:77068841-77081076	13.632	2.90198	6.3203	77.5627
Aire	NM_009646	chr10:77492766-77506355	7.47673	3.5013	1.34475	145.985
Dnmt3l	NM_001081695	chr10:77505031-77526367	2.43428	1.13556	1.34475	112.818
Tpgs1	NM_148934	chr10:79132154-79138871	4.86857	1.70334	3.16015	185.245
Gpx4	NR_110342	chr10:79509910-79519184	40.896	18.9575	23.1969	252.536
Mir1191b	NR_106141	chr10:80878984-80879042	9.31983	1.48253	1.41198	163.308
Gm10778	NM_001142963	chr10:81111813-81130106	2.92114	0.946298	1.10941	46.3113
1700028I16Rik	NR_038042	chr10:82274867-82286987	15.3012	7.7281	6.45478	88.183
Txnrd1	NM_001042513	chr10:82321950-82360469	2.99069	2.14494	3.69805	47.3559
C330046G13Rik	NR_040658	chr10:84010161-84016083	12.1366	4.57377	3.0593	25.8542
Cdk17	NM_146239	chr10:92623620-92704087	5.94661	4.19525	6.05135	35.3428
Mir1931	NR_035452	chr10:92625529-92625648	5.94661	4.19525	6.05135	35.3428
Socs2	NM_007706	chr10:94874123-94879491	8.20702	3.02815	1.4456	90.7074
5730420D15Rik	NR_045338	chr10:94880008-94891274	8.20702	3.02815	1.4456	90.7074
Dusp6	NM_026268	chr10:98725864-98730123	10.3631	4.47914	8.67361	120.653
Slc6a15	NM_175328	chr10:102830441-102882013	11.1977	2.39729	4.40404	19.5865
Thap2	NM_025780	chr10:114807021-114821491	9.2155	3.21741	8.00123	46.0501
Zfc3h1	NM_001033261	chr10:114822014-114869827	9.2155	3.21741	8.00123	46.0501
Frs2	NM_177798	chr10:116507182-116585530	8.90253	4.25834	15.9689	13.4059
Rap1b	NM_024457	chr10:117251652-117283030	10.7804	6.08785	12.8423	29.4233
BC048403	NM_173022	chr10:121176992-121189915	5.112	2.52346	1.91626	20.4571
Dctn2	NM_027151	chr10:126703317-126719015	8.86775	1.04093	6.18583	52.1437
Baz2a	NM_054078	chr10:127529838-127566359	4.24261	3.62747	2.01712	96.2787
Coq10a	NM_001081040	chr10:127800152-127807093	8.10269	3.40667	12.5061	55.3646
Rps26	NM_013765	chr10:128061584-128063562	3.33845	2.71272	1.94988	36.4745
Patz1	NR_045109	chr11:3189133-3209086	12.1366	4.13217	11.0605	235.909
Uqcr10	NM_197979	chr11:4601970-4604347	8.6591	3.37513	10.0184	24.4614
Zmat5	NM_026015	chr11:4604680-4637669	8.6591	3.37513	10.0184	24.4614
Mrps24	NM_026080	chr11:5603985-5607702	3.61665	2.36574	1.31113	57.628
Urgcp	NM_178623	chr11:5613419-5641179	9.63281	3.94291	2.08436	15.4951
Upp1	NM_001159401	chr11:9018010-9036173	28.4116	16.4656	14.1871	96.4528
Cobl	NM_001282993	chr11:12136678-12364963	23.0214	12.4911	14.019	62.5028
Bcl11a	NM_016707	chr11:23978055-24073558	3.23412	1.29327	0.874084	7.92167
Eml6	NM_146016	chr11:29643050-29926033	2.78204	2.01877	3.967	5.39718
Ccnjl	NM_001045530	chr11:43342250-43400501	1.77355	1.57716	8.4719	14.8858
Adam19	NM_001291890	chr11:45868003-45960849	10.8847	3.7221	9.51407	36.3874
Scgb3a1	NM_054037	chr11:49477096-49478620	3.92963	3.53284	5.00918	12.6224
Rmnd5b	NM_025346	chr11:51437174-51449398	4.55559	1.64025	5.74879	59.9783
Skp1a	NM_011543	chr11:52045496-52060360	2.29518	1.45099	5.37898	52.7531
Vdac1	NM_011694	chr11:52174616-52202898	12.8669	2.01877	1.71455	153.21
Lyrm7	NM_029327	chr11:54652790-54674093	6.50302	1.48253	2.48778	22.111
Tnip1	NM_001199275	chr11:54724288-54776442	5.112	3.7221	3.39548	122.307
Zkscan17	NM_001130529	chr11:59299022-59320142	7.85926	1.98723	3.39548	63.0251
Flcn	NM_146018	chr11:59604909-59623541	5.45975	3.46976	5.54707	70.7727
Gm16062	NR_045686	chr11:59623581-59631864	5.45975	3.46976	5.54707	70.7727
Top3a	NM_009410	chr11:60553560-60590867	4.03396	1.41945	3.59719	46.3113
Smcr8	NM_001085440	chr11:60591026-60601789	4.03396	1.41945	3.59719	46.3113
Epn2	NM_010148	chr11:61330750-61393189	11.4759	1.70334	4.13509	36.3874
Cenpv	NM_028448	chr11:62338445-62352763	6.78122	4.51069	5.61431	31.5996
Hs3st3b1	NM_018805	chr11:63698194-63735786	10.6413	1.8926	4.57213	11.0555
Tmem220	NM_001291043	chr11:66838655-66848814	21.9433	11.4502	23.0624	6.79
Wrap53	NM_144824	chr11:69375255-69392826	41.209	13.1851	14.725	40.3047
Trp53	NM_011640	chr11:69393860-69405375	41.209	13.1851	14.725	40.3047
Pafah1b1	NM_013625	chr11:74487450-74537886	11.2673	2.1134	4.37042	96.2787
Pipox	NM_008952	chr11:77694116-77707374	32.6542	12.9012	10.9933	48.6617
Traf4	NM_009423	chr11:77971924-77979052	6.43347	1.41945	2.21883	148.51
Supt6	NM_009297	chr11:78020250-78059205	20.6219	4.63686	2.85758	41.8717
Sdf2	NM_009143	chr11:78059247-78068998	20.6219	4.63686	2.85758	41.8717
Wsb1	NM_019653	chr11:79052883-79068197	2.57339	1.45099	1.94988	36.5615
Tefm	NM_183275	chr11:79950179-79955655	15.649	2.36574	5.61431	75.7346
Gm11426	NR_033582	chr11:82446854-82449811	5.2511	1.64025	2.58863	11.2296
Appbp2	NM_025825	chr11:85004811-85048622	14.3971	4.8892	7.26162	47.0077
D630032N06Rik	NR_028329	chr11:85048667-85051806	14.3971	4.8892	7.26162	47.0077
Ypel2	NM_001005341	chr11:86749926-86807264	8.6591	2.46037	2.48778	16.888
Mrps23	NM_001291272	chr11:88017889-88025009	4.13828	2.49192	5.74879	15.1469
Akap1	NM_001042541	chr11:88692105-88725900	8.06791	3.0597	2.92482	67.5518
Scpep1	NM_029023	chr11:88785333-88816756	5.3902	2.80735	2.28607	73.4713
2210409E12Rik	NR_003492	chr11:88833951-88834328	16.1358	11.324	17.0783	28.5528
Coil	NM_016706	chr11:88835248-88852927	16.1358	11.324	17.0783	28.5528
Utp18	NM_001013375	chr11:93720556-93747080	8.58955	2.30266	1.74817	88.0089
Mbtd1	NM_134012	chr11:93747532-93808298	8.58955	2.30266	1.74817	88.0089
Kat7	NM_177619	chr11:95133166-95171560	26.1512	14.226	27.1639	55.5387
Mir3063	NR_037223	chr11:95824605-95824697	11.8584	3.18587	3.29463	15.321
Ttll6	NM_172799	chr11:95995099-96026766	3.75575	1.10401	2.08436	9.22744
Copz2	NM_019877	chr11:96711189-96722516	9.91101	3.91136	7.32886	9.92385
Mir152	NR_029562	chr11:96711706-96711779	9.91101	3.91136	7.32886	9.92385
Sp2	NM_001080964	chr11:96814651-96839002	7.68538	1.32482	2.65587	98.5421
Kpnb1	NM_008379	chr11:97021023-97049206	8.86775	1.48253	4.97556	81.1318
Srcin1	NM_018873	chr11:97370653-97436440	3.02547	0.914754	2.99206	36.3004
E130012A19Rik	NM_175332	chr11:97488700-97491030	14.0493	3.53284	10.758	64.8532
Mllt6	NM_139311	chr11:97524725-97546772	14.6405	5.55161	7.32886	316.344
1700001P01Rik	NM_028156	chr11:97632794-97637232	2.92114	1.64025	4.84108	77.0404
Rpl23	NM_022891	chr11:97638839-97643753	6.64212	1.64025	2.55502	56.8445
Snora21	NR_028078	chr11:97642952-97643080	6.64212	1.64025	2.55502	77.0404
Stac2	NM_146028	chr11:97897937-97914776	6.60734	5.20464	8.90894	23.8521
Cdk12	NM_001109628	chr11:98064618-98114854	13.4581	3.43821	1.61369	67.4648
Msl1	NM_028722	chr11:98657082-98669173	5.94661	1.92414	6.58925	55.4517
Rara	NM_001176528	chr11:98821784-98836256	17.8746	12.0811	4.57213	245.311
Krt42	NM_212483	chr11:100124195-100131185	6.05094	1.57716	5.64793	40.1306
Dnajc7	NM_019795	chr11:100444149-100481482	8.90253	2.08185	3.66443	68.2482
Aoc3	NM_009675	chr11:101191919-101200744	3.37322	1.3879	2.65587	16.975
Brca1	NM_009764	chr11:101350077-101413269	16.414	2.71272	7.42972	38.0414
Nbr1	NM_001252220	chr11:101413420-101443265	16.414	2.71272	7.42972	38.0414
Etv4	NM_008815	chr11:101631055-101646624	17.0748	6.97106	5.27813	33.5147
Gm11627	NR_040286	chr11:102437712-102440433	11.9975	2.58655	1.81541	16.888
Fzd2	NM_020510	chr11:102465744-102469372	7.68538	6.46637	13.6155	12.0131
Gjc1	NM_001159383	chr11:102660791-102681000	13.3886	6.0563	14.8258	50.0545
Hexim1	NM_138753	chr11:102977638-102981038	13.5972	2.77581	4.13509	132.318
Hexim2	NM_001130516	chr11:102994652-103001222	4.10351	1.60871	1.64731	86.8772
Kansl1	NM_001081045	chr11:104194542-104303605	3.8253	1.3879	1.27751	104.984
Smarcd2	NM_001130187	chr11:106124484-106134286	2.19086	1.35636	1.54646	64.5921
Cep112	NM_029606	chr11:108286579-108721929	6.60734	4.16371	7.53057	5.57128
1700096J18Rik	NR_027883	chr11:109208180-109214965	5.112	1.51408	2.48778	10.2721
Gm11696	NR_038097	chr11:109216091-109224968	14.6753	6.65563	12.6406	122.307
Gna13	NM_010303	chr11:109224107-109262683	14.6753	6.65563	12.6406	122.307
Slc16a6	NM_001029842	chr11:109312169-109334910	11.615	4.13217	2.01712	62.6769
Arsg	NM_028710	chr11:109334687-109434643	11.615	4.13217	2.01712	62.6769
Cpsf4l	NM_029794	chr11:113559484-113571331	7.26808	5.67779	4.97556	101.763
Rnf157	NM_027258	chr11:116197658-116274346	2.81681	1.67179	3.32824	25.1578
Ubald2	NM_176902	chr11:116295407-116300391	12.7626	5.20464	4.5049	209.184
Gm7367	NR_003376	chr11:116295526-116300345	12.7626	5.20464	4.5049	209.184
Ube2o	NM_173755	chr11:116399066-116442761	7.0942	2.77581	5.07641	43.7868
2810008D09Rik	NR_027059	chr11:116938096-116940269	8.41567	1.79797	9.88388	178.977
Mir6516	NR_105853	chr11:116938661-116938771	8.41567	2.87044	9.88388	178.977
2014-09-09	NM_017380	chr11:117193028-117223639	3.58188	1.3879	1.71455	164.179
Tha1	NM_027919	chr11:117729262-117734840	2.74726	2.42883	1.54646	76.9533
Socs3	NM_007707	chr11:117827400-117830680	23.0561	16.6548	3.22739	344.723
Engase	NM_172573	chr11:118338273-118350512	4.20783	2.01877	2.08436	22.7204
Baiap2	NM_001037755	chr11:119804405-119868096	4.24261	3.75365	5.17727	91.2298
Slc38a10	NM_001164799	chr11:119965264-120012665	2.29518	1.57716	1.4456	12.6224
Bahcc1	NM_198423	chr11:120094260-120153611	3.6862	1.45099	1.84902	140.327
Rfng	NM_009053	chr11:120642058-120645518	8.55477	2.49192	2.85758	36.2133
Gps1	NM_001177874	chr11:120645585-120650416	8.55477	2.49192	2.85758	36.2133
Fasn	NM_007988	chr11:120667271-120685861	4.17306	1.76642	1.84902	142.677
Dnmt3a	NM_153743	chr12:3891743-3914443	3.61665	3.34358	5.34536	74.1677
Rhob	NM_007483	chr12:8504564-8506791	3.89485	2.87044	3.49634	36.1263
Mycn	NM_008709	chr12:12942898-12948642	38.4269	18.6736	22.1883	186.29
Ywhaq	NM_011739	chr12:21396189-21423297	10.3283	2.555	2.05074	61.3712
Nampt	NM_021524	chr12:33505199-33538234	9.35461	3.53284	2.15159	43.6997
Gdap10	NR_045032	chr12:33508980-33511773	9.35461	3.53284	2.15159	43.6997
Twistnb	NM_172253	chr12:34114488-34124245	11.7193	3.56439	4.16871	28.6399
Snx13	NM_001014973	chr12:35731860-35832149	3.19934	3.09124	2.21883	25.2449
Etv1	NM_007960	chr12:39506844-39594802	25.9425	10.22	10.0856	24.6355
Nfkbia	NM_010907	chr12:56590395-56593634	8.27657	3.46976	2.92482	80.6095
Lrr1	NM_001081406	chr12:70269800-70279997	3.61665	1.35636	5.54707	23.765
Wdr89	NM_028203	chr12:76731580-76770524	10.9195	2.17648	2.92482	33.3406
Hspa2	NM_001002012	chr12:77505162-77507923	6.19004	1.29327	3.19377	28.4658
AI463170	NR_046044	chr12:77647958-77648912	6.43347	5.96168	17.011	17.4103
Max	NM_008558	chr12:78038255-78063235	11.8932	4.98383	6.05135	48.0523
Plekhh1	NM_181073	chr12:80130149-80182642	3.89485	0.851668	2.3533	25.3319
Zfp36l1	NM_007564	chr12:81208746-81214000	26.4641	15.33	19.6333	87.5736
Elmsan1	NM_001163501	chr12:85490122-85559831	11.615	2.83889	2.85758	45.9631
Abcd4	NM_008992	chr12:85943480-85958416	6.50302	2.14494	4.37042	11.1426
Nek9	NM_145138	chr12:86640463-86680312	3.72098	0.851668	1.9835	14.5376
Irf2bpl	NM_145836	chr12:88221652-88225764	16.3793	4.54223	1.88264	279.783
Gm10433	NR_045282	chr12:101426177-101431748	6.39869	1.26173	3.967	35.7781
Rps6ka5	NM_153587	chr12:101787987-101963238	5.70318	3.15433	8.03485	20.37
Mir1190	NR_035421	chr12:102259882-102259978	4.93812	3.69056	4.67299	55.974
Gm20604	NM_001142939	chr12:103978039-103996020	7.33763	1.45099	1.78179	54.32
AK010878	NM_001142938	chr12:103991484-103996020	7.33763	1.45099	1.78179	54.32
Ubr7	NM_025666	chr12:103996184-104015911	7.33763	1.45099	1.78179	54.32
Serpina3i	NM_001199940	chr12:105501331-105507575	2.60816	1.95568	1.41198	7.22526
Tcl1	NM_009337	chr12:106454964-106460947	15.6142	6.93952	4.5049	49.184
Vrk1	NM_001029843	chr12:107248472-107315620	3.23412	1.00938	1.94988	11.3167
Ppp2r5c	NM_012023	chr12:111723948-111821284	13.4581	1.51408	2.38692	68.5094
Mok	NM_011973	chr12:112046007-112079149	19.3352	8.76902	12.8423	50.2286
Ckb	NM_021273	chr12:112907565-112910549	7.26808	3.5013	4.16871	81.2189
Trmt61a	NM_177374	chr12:112916315-112922113	2.95592	1.73488	2.72311	47.0077
D430020J02Rik	NR_028421	chr12:117640419-117643634	6.67689	1.60871	1.91626	21.2405
Ncapg2	NM_133762	chr12:117643874-117702004	6.67689	1.60871	1.91626	21.2405
Mplkip	NM_025479	chr13:17787246-17790939	9.66759	5.07846	9.00979	30.7291
Hist1h3i	NM_178207	chr13:21874783-21875266	16.4836	10.8193	23.1969	26.3765
Hist1h4d	NM_175654	chr13:23673470-23673838	15.4403	3.02815	6.82458	22.8945
Hist1h2be	NM_001290530	chr13:23677394-23677839	15.4403	3.02815	6.82458	22.8945
Hist1h1c	NM_015786	chr13:23830675-23831400	10.6065	5.33081	3.4291	31.3385
Hist1h3c	NM_175653	chr13:23836910-23837390	7.40718	6.65563	4.77385	45.9631
Hist1h2bb	NM_175664	chr13:23838602-23839092	7.40718	6.65563	4.77385	18.8901
Hist1h4b	NM_178193	chr13:23848805-23849255	7.0942	1.26173	1.47922	4.70077
Hist1h4a	NM_178192	chr13:23852663-23853118	7.0942	1.26173	1.47922	22.8945
Hist1h3a	NM_013550	chr13:23853753-23854255	7.0942	1.26173	1.47922	22.8945
Bphl	NM_026512	chr13:34129509-34165943	3.2689	2.05031	7.32886	27.16
4930447K03Rik	NR_046184	chr13:34176023-34205141	13.632	7.7281	9.44684	9.57564
Tubb2b	NM_023716	chr13:34218876-34222223	14.3971	4.4476	10.758	68.5094
Cdyl	NM_001123386	chr13:35833270-35965933	18.5701	9.55761	12.1363	45.5278
Gcnt2	NM_023887	chr13:40955136-41056261	7.65061	1.70334	4.16871	43.1774
Gfod1	NM_001033399	chr13:43290887-43399541	11.4759	4.10062	8.10209	15.7563
Jarid2	NM_001205044	chr13:44826142-45017012	13.3886	4.41606	11.6993	112.296
Gadd45g	NM_011817	chr13:51942043-51943843	22.6041	6.52945	7.12715	21.8499
Sfxn1	NM_027324	chr13:54167213-54203714	5.32065	3.12278	3.02568	31.8608
A230056J06Rik	NR_045633	chr13:59681536-59686584	5.77273	2.20803	5.21089	19.6736
Naa35	NM_030153	chr13:59686693-59736142	5.77273	2.20803	5.21089	19.6736
Gm16907	NR_045794	chr13:63390461-63398455	9.52848	2.42883	3.56358	14.1023
Ptch1	NM_008957	chr13:63612840-63666828	10.3283	4.03754	8.03485	111.861
Gm20554	NR_030701	chr13:72760913-72766012	4.03396	1.70334	2.48778	6.6159
Irx2	NM_010574	chr13:72766425-72771642	4.03396	1.70334	2.48778	6.6159
D730050B12Rik	NR_046196	chr13:72947048-72954211	7.99836	4.25834	8.50551	17.8455
Slc12a7	NM_011390	chr13:73901144-73954190	7.72016	2.3342	2.28607	101.067
Arrdc3	NM_001042591	chr13:81022682-81035303	14.9535	2.64963	1.84902	63.8956
Lysmd3	NM_030257	chr13:81796804-81810889	5.28587	2.46037	3.4291	20.8923
Rps23	NM_024175	chr13:91062726-91064337	1.9822	1.19864	2.62225	37.6062
Serinc5	NM_172588	chr13:93381092-93481901	1.49535	3.09124	4.26957	23.9391
Snora47	NR_034043	chr13:96100565-96100691	6.78122	1.3879	1.04218	51.6214
F2rl1	NM_007974	chr13:96281683-96295195	3.6862	2.14494	1.71455	48.0523
Hmgcr	NM_008255	chr13:97418918-97440891	13.0756	6.37174	12.5061	44.5703
Fam169a	NM_001146045	chr13:97837241-97899477	17.4921	3.09124	1.84902	97.4974
Hexb	NM_010422	chr13:97946285-97968312	11.7193	4.82612	4.37042	37.8673
Enc1	NM_007930	chr13:98011059-98022995	4.79902	2.17648	2.5214	103.591
Lincenc1	NR_110432	chr13:98204924-98267619	11.3716	6.49791	5.88326	46.4854
Map1b	NM_008634	chr13:100191418-100286557	6.01616	2.42883	1.64731	33.1665
Il6st	NM_010560	chr13:113254277-113297068	18.2571	15.6455	18.692	51.4473
Snx18	NM_130796	chr13:114382386-114408772	5.18155	2.52346	2.05074	25.8542
Emb	NM_010330	chr13:118009379-118063222	6.32914	1.13556	6.38754	35.7781
Nnt	NM_008710	chr13:120123123-120197818	6.43347	0.757038	1.21027	26.7247
Tfe3	NM_001271490	chrX:7339786-7352328	13.2147	3.12278	9.04341	65.0273
Eras	NM_181548	chrX:7501401-7505733	6.29436	2.93352	7.63143	4.87487
Bcor	NM_029510	chrX:11613863-11657679	4.06873	1.48253	0.73961	10.9685
Med14	NM_001048208	chrX:12252496-12339099	3.75575	1.19864	3.09291	17.9326
Gm14634	NR_045852	chrX:12339403-12398618	3.75575	1.19864	3.09291	17.9326
5730405O15Rik	NR_038158	chrX:12619140-12622421	16.4488	5.55161	5.0428	12.3613
Fundc1	NM_028058	chrX:17133694-17149423	5.35543	1.82951	1.0758	10.098
Timp1	NM_011593	chrX:20447291-20451863	8.90253	4.19525	2.55502	17.3232
Cfp	NM_008823	chrX:20502660-20508650	3.2689	3.78519	4.03424	4.09141
Zfp182	NM_001111076	chrX:20603309-20639164	5.87706	3.43821	5.14365	4.70077
Zfp280c	NM_001166649	chrX:45894802-45947629	7.44195	3.40667	4.57213	6.26769
Gpc4	NM_008150	chrX:49406194-49518100	10.8847	4.98383	15.6999	30.2068
Mir363	NR_029853	chrX:50094869-50094944	8.9373	1.79797	6.79096	46.8336
Mir92-2	NR_029748	chrX:50095014-50095105	8.9373	3.81673	6.79096	46.8336
Mir19b-2	NR_029715	chrX:50095159-50095243	8.9373	3.81673	6.79096	46.8336
Mir20b	NR_030273	chrX:50095289-50095369	8.9373	3.81673	6.79096	46.8336
Mir18b	NR_030548	chrX:50095507-50095590	8.9373	3.81673	6.79096	46.8336
Mir106a	NR_029657	chrX:50095679-50095744	8.9373	3.81673	6.79096	46.8336
Kis2	NR_003188	chrX:50095739-50097770	8.9373	3.81673	6.79096	46.8336
Mcf2	NM_001289731	chrX:57309132-57432266	7.92881	5.01538	9.95112	28.2917
Hmgb3	NM_001293623	chrX:68809091-68813848	8.45044	2.49192	7.86676	6.70295
Pdzd4	NM_001029868	chrX:71038695-71070308	9.52848	4.41606	3.52996	42.6551
Tbl1x	NM_020601	chrX:74756565-74905604	5.21632	2.23957	1.84902	50.838
Nr0b1	NM_007430	chrX:83437113-83441283	7.2333	5.96168	5.58069	15.5822
Slc7a3	NM_001301840	chrX:98274548-98280744	11.8932	10.5354	9.81664	13.8412
Ogt	NM_139144	chrX:98835389-98879690	10.9195	5.80396	11.1278	24.1132
4930519F16Rik	NM_029170	chrX:100427619-100451945	2.01698	1.92414	4.06785	4.17846
Rlim	NM_011276	chrX:101152505-101176623	16.7618	11.0401	12.8423	29.5974
C77370	NM_001077354	chrX:101272774-101396456	4.27739	2.68118	1.71455	21.6758
Atrx	NM_009530	chrX:102992955-103124711	2.19086	0.914754	2.28607	35.7781
Magt1	NM_025952	chrX:103163423-103207238	3.92963	2.30266	1.47922	22.1981
Cox7b	NM_025379	chrX:103211038-103217789	3.92963	2.30266	1.47922	22.1981
Hmgn5	NM_016710	chrX:106199875-106208719	4.45126	1.45099	1.74817	3.83026
Armcx1	NM_001166377	chrX:131252476-131256451	5.77273	5.86705	2.25245	9.48859
Slc25a53	NM_001082412	chrX:133515654-133572841	9.14595	6.02476	5.84964	15.0599
Ripply1	NM_001037915	chrX:136314219-136316892	4.03396	1.76642	5.58069	10.6203
Prps1	NM_021463	chrX:136991141-137010679	11.6498	5.77242	4.77385	13.58
Fgd1	NM_008001	chrX:147481712-147524229	3.02547	3.37513	7.83314	47.8782
Prdx4	NM_016764	chrX:151758462-151772997	1.5649	1.10401	1.4456	14.5376
Sms	NM_009214	chrX:153881885-153929978	5.5293	2.87044	5.11003	13.493
Mbtps2	NM_172307	chrX:153985753-154036647	8.9373	6.52945	10.6571	22.9815
Klhl34	NM_001081667	chrX:154256366-154258992	1.32147	2.20803	3.22739	10.0109
Rbbp7	NM_009031	chrX:159198303-159217022	10.224	5.6147	9.31236	41.3494
Txlng	NM_178935	chrX:159216848-159267386	10.5022	10.5985	11.3295	21.3276
Rai14	NM_001166408	chr15:10498732-10644386	4.90334	3.62747	5.7824	41.5235
4930556M19Rik	NR_045063	chr15:10644590-10719878	4.90334	3.62747	5.7824	41.5235
Amacr	NM_008537	chr15:10911510-10926379	3.65143	4.10062	6.35392	23.2427
Zfr	NM_011767	chr15:12047605-12115205	5.28587	3.53284	7.66505	61.5453
Mtmr12	NM_172958	chr15:12134848-12201995	6.36391	5.67779	8.03485	31.6867
Golph3	NM_025673	chr15:12251250-12281022	5.04245	2.1134	1.37836	26.2024
Laptm4b	NM_033521	chr15:34167780-34214050	2.74726	2.58655	2.8912	18.0196
Zfp706	NM_026521	chr15:36926781-36937157	8.45044	2.99661	2.99206	52.579
Ubr5	NM_001112721	chr15:37897082-38008609	16.727	4.54223	7.83314	53.1883
Ext1	NM_010162	chr15:52899817-53177738	16.9009	11.5764	14.6241	18.2808
D15Ertd621e	NM_145959	chr15:58247022-58289356	4.48604	2.96507	2.72311	17.0621
Mtss1	NM_144800	chr15:58772788-58913581	14.7448	4.41606	5.61431	93.6672
Zfp572	NR_045613	chr15:59138502-59143568	4.69469	3.18587	3.09291	14.5376
Ago2	NM_153178	chr15:72932054-73015377	6.60734	1.76642	1.34475	80.5224
Mafa	NM_194350	chr15:75577272-75578352	4.13828	4.19525	3.22739	17.2362
Mroh6	NM_001282443	chr15:75713363-75719153	14.3971	3.94291	4.03424	26.3765
Naprt	NM_172607	chr15:75721393-75724911	16.3445	3.94291	4.03424	13.2318
1700109K24Rik	NR_108037	chr15:76914827-76926744	4.41649	1.92414	1.88264	58.2373
Sstr3	NM_009218	chr15:78367444-78374775	3.51232	1.82951	1.68093	9.05333
Mir6955	NR_105920	chr15:78722269-78722343	8.76342	1.57716	2.31969	53.9718
Sh3bp1	NM_009164	chr15:78730215-78742482	8.76342	1.57716	2.31969	83.5692
Kdelr3	NM_134090	chr15:79346837-79358169	3.5471	1.19864	2.58863	48.4005
Cbx7	NM_144811	chr15:79746236-79763076	19.6482	6.65563	5.7824	186.29
Syngr1	NM_207708	chr15:79921763-79949931	9.31983	1.70334	2.25245	38.1285
Rangap1	NM_011241	chr15:81534677-81560349	4.65992	1.73488	1.64731	54.32
Cenpm	NM_178269	chr15:82064205-82075177	4.79902	1.41945	3.16015	72.7749
1500009C09Rik	NR_037697	chr15:82082826-82091181	8.31134	1.41945	3.16015	28.0305
A4galt	NM_001004150	chr15:83057151-83082204	10.537	2.05031	5.37898	89.7499
Samm50	NM_178614	chr15:84022662-84044733	11.2673	2.05031	4.37042	89.0535
Arsa	NM_009713	chr15:89302906-89307855	7.30285	2.49192	2.38692	56.4963
C230037L18Rik	NR_077233	chr15:89306682-89315281	7.30285	2.49192	2.38692	56.4963
Zcrb1	NM_026025	chr15:93216543-93228721	9.2155	1.79797	5.91688	10.3591
Pphln1	NM_001285864	chr15:93228780-93322343	9.2155	1.79797	5.91688	10.3591
Ano6	NM_175344	chr15:95621273-95805903	6.816	3.0597	2.62225	31.2514
2610037D02Rik	NR_040423	chr15:96020904-96028405	17.2834	8.54822	5.9505	4.78782
Slc38a2	NM_175121	chr15:96517822-96530129	7.2333	2.27111	3.22739	108.205
Hdac7	NM_001204276	chr15:97623094-97662198	5.98138	2.42883	2.15159	29.4233
4930578M01Rik	NR_045991	chr15:98816395-98819712	9.70236	1.60871	2.21883	141.807
Lima1	NM_001113545	chr15:99608898-99705887	26.9858	12.9643	25.5502	49.3581
Dip2b	NM_001159361	chr15:99869094-100049904	2.64294	2.87044	14.019	12.1001
Letmd1	NM_134093	chr15:100299464-100309683	8.38089	3.56439	7.19439	17.0621
Smagp	NR_104338	chr15:100451770-100467371	7.54628	1.41945	3.16015	74.69
Rarg	NM_001042727	chr15:102065368-102076931	24.9688	6.34019	3.09291	258.978
Pde1b	NM_001285890	chr15:103345407-103360487	24.3428	6.68717	10.3209	58.5855
Kctd6	NM_027782	chr14:9046661-9056083	4.97289	1.29327	1.24389	14.7987
Ube2e1	NM_009455	chr14:19115242-19164358	5.00767	2.64963	3.59719	5.65833
Nid2	NM_008695	chr14:20570478-20631009	17.6659	7.28649	6.25307	100.457
Anxa7	NM_001110794	chr14:21274482-21299355	5.56408	0.946298	1.51284	25.7672
Ap3m1	NM_018829	chr14:21852963-21871664	3.72098	1.35636	3.66443	54.1459
Adk	NM_134079	chr14:21871795-22267791	3.72098	1.35636	3.66443	54.1459
4931406H21Rik	NR_033492	chr14:26406289-26410147	9.77191	4.73149	5.74879	10.098
Anxa11	NM_013469	chr14:26661640-26706290	10.0501	2.46037	2.8912	32.5572
Rft1	NM_177815	chr14:31467560-31504499	2.22563	1.48253	3.32824	13.0577
Sfmbt1	NM_019460	chr14:31528034-31635907	2.95592	1.10401	2.38692	16.888
Fam35a	NM_029389	chr14:35050220-35123689	10.3631	2.64963	2.72311	80.1742
Glud1	NM_008133	chr14:35123912-35158219	10.3631	2.64963	2.72311	80.1742
Fam25c	NM_183278	chr14:35165067-35168579	15.1273	8.64285	7.19439	80.2613
Sh2d4b	NM_177816	chr14:41629156-41706254	2.95592	2.23957	3.26101	7.13821
Gmfb	NM_022023	chr14:47427823-47441917	1.46057	0.788581	0.73961	20.4571
Atg14	NM_172599	chr14:48160567-48188109	6.71167	2.90198	3.12653	24.8967
Otx2	NM_001286481	chr14:49277351-49287319	10.0501	11.1032	18.7928	53.3624
Mettl17	NM_001029990	chr14:52504516-52511543	3.19934	1.26173	1.10941	16.6268
Snord58b	NR_028552	chr14:52688989-52689043	4.48604	2.58655	2.58863	22.3722
Rab2b	NM_172601	chr14:52881433-52899070	3.2689	1.8926	1.88264	30.1197
Tox4	NM_023434	chr14:52898820-52915184	3.2689	1.8926	1.88264	30.1197
Slc7a7	NM_011405	chr14:54989125-55036539	4.24261	1.82951	2.3533	43.7868
Phf11d	NM_199015	chr14:59966243-59984327	1.8431	1.51408	2.05074	8.53103
Sacs	NM_172809	chr14:61757293-61859530	12.6235	5.93013	8.70723	14.1023
Trim13	NM_001164220	chr14:62217062-62224782	6.85077	3.09124	4.47128	30.1197
Rnaseh2b	NM_026001	chr14:62950941-62991829	9.91101	6.65563	13.5819	27.7694
Tdh	NM_021480	chr14:64111183-64127929	13.4233	4.00599	3.22739	89.4017
Mir124a-1	NR_029813	chr14:65209493-65209578	17.7703	2.52346	7.69867	65.2014
Mir3078	NR_037239	chr14:65210021-65210108	17.7703	2.52346	7.69867	65.2014
Kif13b	NM_001081177	chr14:65271367-65425133	13.0756	2.87044	4.47128	9.8368
Pbk	NM_023209	chr14:66424747-66436659	9.87624	2.52346	7.12715	25.3319
Ephx2	NM_001271402	chr14:66703208-66743359	10.5717	5.11001	7.36248	18.0196
Dock5	NM_177780	chr14:68369984-68551629	11.3716	3.62747	4.16871	47.53
Slc39a14	NM_144808	chr14:70703273-70751231	11.8237	12.1126	12.2372	35.691
Dmtn	NM_001252664	chr14:71001990-71035855	8.38089	6.71871	10.1864	80.8707
Lpar6	NM_175116	chr14:73637697-73640165	7.75493	2.90198	7.56419	7.39936
Tsc22d1	NM_009366	chr14:76904316-76907573	10.0849	2.27111	1.34475	64.1568
4930444M15Rik	NR_045660	chr14:76914364-76920662	13.7015	5.26772	7.73229	61.5453
Serp2	NR_027699	chr14:76932618-76956696	2.95592	1.79797	4.26957	13.1447
Akap11	NM_001164503	chr14:78892052-78936667	4.20783	3.43821	2.95844	18.1067
Dgkh	NM_001081336	chr14:78969415-79124896	6.85077	4.6684	5.68155	36.0392
Sugt1	NM_026474	chr14:79987497-80029562	6.74644	3.37513	2.65587	44.048
Rbm26	NM_134077	chr14:105513735-105576544	7.99836	2.58655	2.92482	47.6171
Spry2	NM_011897	chr14:106291163-106296036	15.023	4.82612	5.21089	125.093
Gpc6	NM_001079844	chr14:117324518-118378751	3.33845	0.914754	3.63081	19.0642
1700044C05Rik	NR_045624	chr14:118765099-118797387	6.22481	5.8355	5.9505	10.8814
Dnajc3	NM_008929	chr14:119337153-119380924	2.46906	1.45099	0.840466	15.7563
Slc15a1	NM_053079	chr14:121858842-121904476	5.14677	2.42883	11.1614	12.4483
Zic5	NM_022987	chr14:122858381-122864880	23.1257	10.1885	22.0538	91.9262
2610035F20Rik	NR_045046	chr14:122869598-122874421	7.19853	1.41945	2.18521	81.5671
Zic2	NM_009574	chr14:122874605-122879550	7.19853	1.41945	4.77385	81.5671
Zdhhc14	NM_146073	chr17:5492599-5753891	3.23412	3.62747	3.79891	12.1872
Dact2	NM_172826	chr17:14332236-14340838	3.37322	1.51408	5.14365	43.9609
Dll1	NM_007865	chr17:15504317-15512787	28.655	11.1979	11.0269	9.40154
Zfp13	NM_011747	chr17:23712818-23736454	21.0739	6.65563	1.78179	126.224
Zscan10	NM_001033425	chr17:23737792-23747986	28.0986	9.46298	1.78179	126.224
Flywch2	NM_029798	chr17:23913884-23923044	9.94579	1.45099	4.3368	33.2536
Pdpk1	NM_011062	chr17:24210646-24278561	3.30367	2.96507	4.00062	12.8836
Tbc1d24	NM_001163851	chr17:24312375-24342507	11.1977	5.64624	1.64731	61.4582
Msln	NM_018857	chr17:25885557-25891272	6.64212	3.56439	1.51284	20.9794
Dusp1	NM_013642	chr17:26642535-26645417	12.4496	3.02815	4.37042	131.97
Grm4	NM_001013385	chr17:27559332-27640478	15.8228	7.82273	10.4554	16.1045
Rps10	NM_025963	chr17:27767373-27772187	2.67771	0.946298	1.78179	61.2841
Zfp523	NM_172617	chr17:28314362-28342831	4.03396	2.58655	3.12653	21.7628
Stk38	NM_134115	chr17:29107829-29144882	13.3538	10.6301	14.019	80.7836
Trp53cor1	NR_036469	chr17:29194418-29216071	13.2842	1.73488	3.26101	110.12
Abcg1	NM_009593	chr17:31194638-31254926	13.9102	8.39051	1.74817	35.9522
Slc37a1	NM_153062	chr17:31432427-31487643	10.537	1.98723	3.39548	58.3244
Zfp81	NM_207541	chr17:33470672-33495823	2.53861	1.23019	1.00856	14.1023
Kifc1	NM_001195298	chr17:34012610-34027578	5.59885	2.61809	3.66443	19.4995
Notch4	NM_010929	chr17:34701239-34725488	2.60816	1.41945	3.0593	34.9076
Zbtb12	NM_198886	chr17:35031503-35033789	6.12049	2.3342	2.99206	117.432
Ehmt2	NM_001286575	chr17:35035436-35050995	6.12049	2.3342	2.99206	107.247
1110038B12Rik	NR_015536	chr17:35087180-35089416	5.14677	1.76642	2.28607	65.8978
Snord52	NR_028527	chr17:35087894-35087953	5.14677	1.76642	2.28607	65.8978
G6b	NM_001191012	chr17:35199637-35203129	7.16375	1.86105	4.37042	134.581
G6bos	NR_001462	chr17:35201381-35202541	7.16375	1.86105	4.37042	134.581
Ly6g6c	NM_023463	chr17:35204269-35206993	4.27739	1.86105	7.09353	56.7574
Ly6g6d	NM_033478	chr17:35208292-35211409	4.24261	3.40667	4.8747	119.26
Ly6g6e	NM_027366	chr17:35213886-35215749	4.24261	3.40667	4.8747	119.26
Pou5f1	NM_013633	chr17:35642976-35647722	32.5499	14.3206	23.6339	213.015
Cdsn	NM_001008424	chr17:35689072-35694125	2.60816	2.20803	3.39548	54.6682
Trim26	NM_001286726	chr17:36974090-36996343	8.17224	2.96507	3.49634	18.2808
2410137M14Rik	NM_029747	chr17:37114645-37118182	17.5268	3.62747	7.83314	110.903
Zfp57	NM_001168502	chr17:37138107-37147674	27.8552	4.06908	9.54769	65.9849
Mog	NM_010814	chr17:37147684-37160343	15.4403	2.90198	12.3717	28.2917
Cd2ap	NM_009847	chr17:42929899-43013373	3.33845	1.79797	2.05074	23.1556
Slc29a1	NM_001199115	chr17:45722148-45736552	8.06791	1.54562	2.42054	257.846
Gm7325	NM_001177469	chr17:45737915-45739051	18.118	7.28649	16.5067	257.846
Taf8	NM_022015	chr17:47624998-47639236	14.0493	5.6147	5.71517	59.5431
Ccnd3	NM_001081636	chr17:47641999-47736637	18.2571	5.6147	7.22801	70.1633
Tfeb	NM_001161722	chr17:47873985-47929365	12.2757	5.67779	6.82458	100.544
Apobec2	NM_009694	chr17:48558555-48572053	7.92881	2.14494	4.57213	55.1035
Satb1	NM_001163632	chr17:51875511-51972615	8.55477	2.52346	1.47922	12.5354
Kat2b	NM_020005	chr17:53706295-53812046	27.3683	22.2065	9.31236	83.4822
Arrdc5	NM_029799	chr17:56433533-56439709	2.26041	1.82951	5.34536	107.073
Uhrf1	NM_010931	chr17:56442759-56462909	2.26041	1.82951	5.34536	107.073
Rfx2	NM_009056	chr17:56915319-56970431	12.0323	7.12878	4.37042	52.0567
Acsbg2	NM_001039114	chr17:56982526-57013870	9.38938	3.75365	3.66443	100.022
Twsg1	NM_023053	chr17:66272404-66300527	5.35543	1.79797	2.25245	8.70513
Ndufv2	NM_028388	chr17:66428134-66450899	4.65992	2.27111	2.68949	28.814
Lama1	NM_008480	chr17:68046604-68171985	11.1629	5.20464	4.77385	17.1491
Arhgap28	NM_172964	chr17:68192047-68353448	7.54628	2.90198	3.02568	14.7117
2410021H03Rik	NR_045428	chr17:69624701-69626546	5.6684	2.39729	6.99268	6.52885
Birc6	NM_007566	chr17:74927634-75102696	5.84228	1.60871	1.51284	76.7792
Cebpzos	NM_001177403	chr17:79315838-79320388	12.6235	2.27111	4.10147	51.5344
Eml4	NM_001114361	chr17:83750270-83879699	2.50384	1.1671	1.91626	21.0664
Zfp36l2	NM_001001806	chr17:84583268-84587287	4.55559	1.19864	4.63937	157.563
Srbd1	NM_030133	chr17:86384004-86544515	7.3724	2.96507	1.4456	9.48859
Epas1	NM_010137	chr17:87153203-87232750	14.5362	2.49192	2.5214	71.3821
Msh6	NM_010830	chr17:88374389-88390232	12.4844	7.0026	8.13571	106.203
Zfp174	NM_001081217	chr16:3847222-3858880	15.8576	6.62408	8.40466	12.7095
Fam86	NM_027446	chr16:5244247-5256049	5.04245	1.48253	3.49634	36.8227
Abcc1	NM_008576	chr16:14361650-14474971	5.21632	1.76642	2.79035	17.1491
Pkp2	NM_026163	chr16:16213437-16272805	4.34694	1.07247	1.17665	9.74974
Yars2	NR_038046	chr16:16303057-16309733	10.8152	1.95568	4.03424	49.7933
Slc25a1	NM_153150	chr16:17925303-17928312	4.45126	4.51069	5.24451	73.9936
Liph	NM_001289582	chr16:21953890-21995615	11.5455	2.74426	5.11003	6.35474
Igf2bp2	NM_183029	chr16:22059081-22163372	6.05094	3.24896	7.86676	59.8913
Etv5	NM_023794	chr16:22381385-22439643	16.7618	4.69994	6.52201	66.246
Eif4a2	NR_110335	chr16:23107540-23114205	9.87624	3.34358	5.17727	101.763
Hes1	NM_008235	chr16:30065442-30067882	10.8152	5.20464	5.7824	157.476
Snx4	NM_080557	chr16:33251541-33299648	2.99069	1.79797	0.97494	35.691
1700007L15Rik	NR_045709	chr16:33379939-33380822	3.12979	1.19864	2.15159	49.3581
Zfp148	NM_011749	chr16:33380860-33503989	3.12979	1.19864	2.15159	49.3581
Sema5b	NM_013661	chr16:35541447-35664344	7.75493	1.73488	2.18521	15.321
Fam162a	NM_027342	chr16:36043929-36071601	9.31983	2.14494	4.40404	69.9022
Ccdc58	NM_198645	chr16:36071745-36092204	9.31983	2.14494	4.40404	69.9022
Tmem39a	NM_001205286	chr16:38558810-38592275	15.5446	3.24896	2.58863	59.0208
Pvrl3	NM_021496	chr16:46394970-46497080	16.9704	7.19186	10.489	43.7868
Cd47	NM_010581	chr16:49855766-49911796	2.08653	1.35636	6.18583	31.7737
Arl6	NM_019665	chr16:59613146-59639165	4.79902	1.92414	2.58863	16.7138
4930453N24Rik	NM_026273	chr16:64765930-64770765	4.86857	1.57716	2.15159	23.678
D16Ertd472e	NM_001252440	chr16:78540580-78576933	5.14677	2.23957	2.68949	11.839
Jam2	NM_023844	chr16:84774367-84826620	42.7739	31.6694	30.8619	69.8151
Scaf4	NM_178923	chr16:90229384-90284670	7.99836	2.46037	1.37836	67.1165
Ifnar1	NM_010508	chr16:91485459-91510767	4.38171	2.3342	6.38754	23.765
Brwd1	NM_145125	chr16:96213698-96304035	6.9551	2.23957	1.9835	77.3015
Ppp6r3	NM_028999	chr19:3454927-3575749	3.86008	2.01877	7.7659	48.4876
Rbm14-rbm4	NM_001290127	chr19:4784292-4811634	26.3946	16.8756	16.8429	112.731
Rbm14	NM_019869	chr19:4800565-4811634	26.3946	16.8756	16.8429	112.731
Malat1	NR_002847	chr19:5795689-5802671	12.9713	4.69994	3.29463	265.419
Neat1	NR_003513	chr19:5842301-5845478	17.7703	2.1134	12.1027	322.525
Gm10814	NR_045783	chr19:6012619-6018459	5.112	2.39729	1.68093	31.1644
Rtn3	NM_001271487	chr19:7500384-7557781	6.53779	1.60871	2.79035	30.2939
Stx3	NM_011502	chr19:11849607-11893893	14.7448	5.01538	4.84108	31.0773
Mir1192	NR_035423	chr19:23223920-23224041	15.4055	11.9549	19.129	219.456
Tjp2	NM_011597	chr19:24168991-24299516	9.00685	4.98383	9.68217	85.2232
Pip5k1b	NM_008846	chr19:24369285-24630317	6.85077	2.58655	3.19377	15.7563
Gm9895	NR_045687	chr19:29141790-29143993	7.61583	3.87982	4.43766	18.629
Uhrf2	NM_144873	chr19:30105002-30168214	21.0044	5.52007	17.8515	31.4255
Stambpl1	NM_029682	chr19:34266759-34314818	5.2511	2.555	2.92482	8.44398
Pdlim1	NM_016861	chr19:40296728-40346106	11.7541	3.43821	6.89182	27.5082
Tm9sf3	NM_133352	chr19:41285331-41338494	8.48522	3.12278	1.64731	41.9587
Frat2	NM_177603	chr19:41920464-41922622	4.72947	1.32482	3.46272	15.234
Pgam1	NM_023418	chr19:41986360-41993155	2.99069	0.820125	1.14303	59.369
Ldb1	NM_010697	chr19:46107090-46114111	23.7864	4.4476	4.06785	184.81
Nolc1	NM_001039352	chr19:46150336-46160033	2.92114	3.59593	4.43766	79.3037
Trim8	NM_053100	chr19:46576137-46590945	11.8237	7.28649	7.90038	219.369
Nt5c2	NM_001164363	chr19:46961320-47089679	6.22481	8.07507	24.1046	33.0795
Ina	NM_146100	chr19:47089187-47098836	6.22481	8.07507	24.1046	33.0795
5830416P10Rik	NR_028427	chr19:53515701-53539286	16.4836	5.26772	2.79035	68.5094
B230217O12Rik	NR_040316	chr19:57397686-57435389	8.31134	3.69056	6.38754	104.113
Fam160b1	NM_145505	chr19:57435498-57464084	8.31134	3.69056	6.38754	104.113
Cul2	NM_029402	chr18:3383222-3436698	7.85926	0.977841	2.72311	37.6932
Epc1	NM_007935	chr18:6435948-6516106	11.5107	5.58316	8.00123	20.283
Fzd8	NM_008058	chr18:9212853-9216199	10.7804	5.42544	11.7329	14.6246
Npc1	NM_008720	chr18:12348202-12394895	8.7982	2.555	6.08497	30.555
Kctd1	NM_001142731	chr18:15127193-15222091	2.95592	1.64025	1.27751	10.5332
B4galt6	NM_019737	chr18:20843099-20904905	5.32065	3.56439	3.0593	78.9555
Rnf125	NM_026301	chr18:21103125-21142349	11.0238	3.78519	2.25245	47.3559
Zfp35	NM_011755	chr18:24148134-24163872	8.03314	3.87982	4.67299	7.22526
Nrep	NM_001109988	chr18:33596672-33623683	2.50384	0.914754	1.21027	21.5887
Gm10549	NR_045415	chr18:33623816-33634364	2.50384	0.914754	1.21027	21.5887
Kdm3b	NM_001081256	chr18:34936661-34999024	22.465	5.96168	14.3552	55.5387
Hbegf	NM_010415	chr18:36664580-36675459	4.59036	1.1671	1.10941	22.5463
Wdr55	NM_026464	chr18:36919892-36923362	2.99069	2.08185	4.47128	15.7563
Diap1	NM_007858	chr18:38004478-38095065	18.5701	4.95229	5.74879	47.0948
Spry4	NM_011898	chr18:38745918-38760922	5.2511	4.00599	3.26101	108.988
Gm4013	NR_033452	chr18:42434033-42434851	7.12898	2.555	3.73167	31.8608
Rbm27	NM_172626	chr18:42435006-42501194	7.12898	2.555	3.73167	31.8608
Dcp2	NM_027490	chr18:44540153-44584623	4.17306	2.36574	1.84902	33.3406
Trim36	NM_178872	chr18:46324953-46372261	2.05175	2.64963	4.06785	16.888
Dmxl1	NM_001081371	chr18:49992650-50125127	6.85077	1.95568	2.25245	20.37
Aldh7a1	NM_138600	chr18:56685389-56721952	3.47755	0.725495	3.52996	9.40154
Phax	NM_001162989	chr18:56722222-56747366	3.47755	0.725495	3.52996	9.40154
Slc12a2	NM_009194	chr18:58038331-58106475	10.4674	2.05031	8.03485	34.5594
Malt1	NM_172833	chr18:65590650-65638446	2.43428	2.08185	2.3533	18.4549
Zfp532	NM_207255	chr18:65739883-65849090	18.2919	2.80735	4.57213	168.705
Pmaip1	NM_021451	chr18:66618257-66625212	4.97289	1.8926	3.63081	30.9032
Ldlrad4	NM_172631	chr18:68092910-68415203	11.3716	3.15433	2.45416	16.2786
Mapk4	NM_172632	chr18:74088140-74224603	10.85	4.54223	1.94988	28.814
Rnf165	NM_001164504	chr18:77694848-77803875	15.5099	8.29588	7.56419	99.3255
8030462N17Rik	NM_178670	chr18:77872019-77952749	9.98057	1.92414	6.01774	60.2395
4930465K10Rik	NR_027978	chr18:77952922-77954184	17.4573	1.92414	6.01774	60.2395
Setbp1	NM_053099	chr18:78947116-79306130	7.02465	1.51408	1.68093	15.7563
Adnp2	NM_175028	chr18:80323873-80348221	10.0153	2.555	9.00979	38.9119
Sall3	NM_178280	chr18:81163112-81183317	16.9704	3.46976	7.49696	9.22744
Zfp516	NM_183033	chr18:83080270-83174706	10.1544	1.70334	5.17727	60.5877
Cndp2	NM_001289531	chr18:84836856-84851451	2.22563	1.51408	3.39548	12.3613
Fbxo15	NM_015798	chr18:85104416-85150784	20.7262	8.10662	9.9175	36.4745
