# Supplementary material for: PAPST, a User Friendly and Powerful Java Platform for ChIP-Seq Peak Co-Localization Analysis and Beyond
Source: PLoS One. 2015 May 13;10(5):e0127285. doi: 10.1371/journal.pone.0127285 (PMC4430287; doi:10.1371/journal.pone.0127285)
Supplement: S5 Table — Using PAPST’s gene assignment feature, all super enhancer regions were assigned to the nearest TSS. This table contains all the assigned genes’ accessions, both the enhancer and gene coordinates and the distance from the enhancer to the TSS. (XLSX) [file pone.0127285.s006.xlsx]

## Sheet: Table_S2_sES_on_RefGene
Assignment of 231 super enhancers to genes
Feature_Number	Location	Gene_name	Gene_accession	Gene_Location	distance_to_tss
0	chr10:20802131-20830236	Ahi1	NM_001177776	chr10:20760625-20800235	55558
1	chr10:21546502-21549691	Sgk1	NM_001161845	chr10:21601989-21719708	53893
2	chr10:21700576-21708946	Sgk1	NM_001161848	chr10:21705909-21719708	1148
3	chr10:39977900-39978752	Gtf3c6	NM_026113	chr10:39969008-39977471	855
4	chr10:44110139-44112766	Mir1929	NR_035450	chr10:44079481-44079574	31971
5	chr10:59420365-59437537	Ddit4	NM_029083	chr10:59412422-59414518	14433
6	chr10:62346394-62361563	Tet1	NM_027384	chr10:62267317-62342762	11216
7	chr10:66380351-66383761	LOC102634101	NR_110511	chr10:66467822-66504074	85766
8	chr10:66546199-66564235	Reep3	NM_001204915	chr10:66471936-66559736	4519
9	chr10:75335464-75345568	Derl3	NM_024440	chr10:75356142-75358686	15626
10	chr10:75400370-75401358	Chchd10	NM_175329	chr10:75398317-75400479	2547
11	chr10:76655655-76662360	Col18a1	NM_009929	chr10:76514923-76629275	29732
12	chr10:79508474-79515168	Gpx4	NR_110342	chr10:79509910-79519184	1911
13	chr10:85002060-85006553	Btbd11	NM_001017525	chr10:85061155-85123037	56849
14	chr11:8466451-8486876	Tns3	NM_001083587	chr11:8331654-8564538	87875
15	chr11:9015537-9017663	Upp1	NM_001159401	chr11:9018010-9036173	1410
16	chr11:12357626-12370205	Cobl	NM_001282993	chr11:12136678-12364963	1048
17	chr11:33427175-33451476	Ranbp17	NM_023146	chr11:33111793-33413746	25579
18	chr11:52173182-52184686	Vdac1	NM_011694	chr11:52174616-52202898	4318
19	chr11:54767341-54785832	Tnip1	NM_001199275	chr11:54724288-54776442	144
20	chr11:62324296-62327251	Cenpv	NM_028448	chr11:62338445-62352763	26990
21	chr11:66733372-66746990	Pirt	NM_178656	chr11:66725492-66742202	14689
22	chr11:66824791-66838230	Tmem220	NM_001291043	chr11:66838655-66848814	7145
23	chr11:69517060-69522803	Tnfsf12Tnfsf13	NM_001034097	chr11:69496078-69509600	10331
24	chr11:77697704-77718786	Pipox	NM_008952	chr11:77694116-77707374	871
25	chr11:88481360-88491812	Msi2	NM_054043	chr11:88152883-88579543	92957
26	chr11:97517673-97524159	Mllt6	NM_139311	chr11:97524725-97546772	3809
27	chr11:98823511-98826466	Rara	NM_001176528	chr11:98821784-98836256	3204
28	chr11:102190649-102193692	Ubtf	NM_011551	chr11:102165873-102180410	11760
29	chr11:104150171-104167544	Mapt	NM_001285456	chr11:104092749-104193403	66108
30	chr11:107296669-107310982	Pitpnc1	NM_145823	chr11:107069205-107332034	28209
31	chr11:116943025-116953583	Mir6516	NR_105853	chr11:116938661-116938771	9643
32	chr11:117833701-117838253	Socs3	NM_007707	chr11:117827400-117830680	5297
33	chr12:12790432-12795881	Mycn	NM_008709	chr12:12942898-12948642	155486
34	chr12:12810177-12811020	Mycn	NM_008709	chr12:12942898-12948642	138044
35	chr12:12933791-12950936	Mycn	NM_008709	chr12:12942898-12948642	6279
36	chr12:55407498-55415046	1700104L18Rik	NR_108033	chr12:55334601-55343307	76671
37	chr12:56587347-56607146	Nfkbia	NM_010907	chr12:56590395-56593634	3612
38	chr12:57385208-57400114	Gm19990	NR_045048	chr12:57354229-57367368	38432
39	chr12:87807046-87820319	Esrrb	NM_011934	chr12:87762593-87862578	51089
40	chr12:87839385-87846192	Esrrb	NM_011934	chr12:87762593-87862578	80195
41	chr12:88239069-88245155	Irf2bpl	NM_145836	chr12:88221652-88225764	16348
42	chr12:103940487-103953004	Itpk1	NM_172584	chr12:103806792-103943079	3666
43	chr12:111655417-111656705	Ppp2r5c	NM_001135001	chr12:111685388-111809900	29327
44	chr12:111709296-111710794	Ppp2r5c	NM_012023	chr12:111723948-111821284	13903
45	chr12:111725920-111743677	Ppp2r5c	NM_012023	chr12:111723948-111821284	10850
46	chr13:64069823-64082322	Hsd17b3	NM_008291	chr13:64159581-64190509	114437
47	chr13:96295094-96306119	F2rl1	NM_007974	chr13:96281683-96295195	5411
48	chr13:98052562-98062842	Enc1	NM_007930	chr13:98011059-98022995	46643
49	chr13:98202400-98225162	Lincenc1	NR_110432	chr13:98204924-98267619	8857
50	chr13:110418702-110442750	Mir1904	NR_035442	chr13:110694016-110694096	263290
51	chr5:33873714-33880481	Fam53a	NM_178390	chr5:33943001-33972284	95187
52	chr5:53933177-53947327	Rbpj	NM_001080928	chr5:53947017-54048684	6765
53	chr5:65255735-65256794	Klf3	NM_008453	chr5:65194761-65221368	61503
54	chr5:113758941-113775389	Mir7230	NR_106089	chr5:113766609-113766665	500
55	chr5:116845764-116860853	Hspb8	NM_030704	chr5:116858503-116872873	19565
56	chr5:118884660-118896412	Med13l	NM_172424	chr5:119010727-119215446	120191
57	chr5:118951444-118960269	Med13l	NM_172424	chr5:119010727-119215446	54871
58	chr5:120029649-120037063	AW549542	NR_045702	chr5:120020137-120030367	2989
59	chr5:120129592-120171482	Tbx3os2	NR_040416	chr5:120135096-120141227	9310
60	chr5:123584659-123590728	Setd1b	NM_001040398	chr5:123592201-123618639	4508
61	chr5:135417523-135421698	Cldn4	NM_009903	chr5:135420992-135422804	3194
62	chr6:31834643-31852445	1700012A03Rik	NM_029587	chr6:32000287-32008915	156743
63	chr6:39370384-39371286	Mkrn1	NM_018810	chr6:39347819-39370368	467
64	chr6:39395571-39396779	Mkrn1	NM_018810	chr6:39347819-39370368	25807
65	chr6:64961359-64985161	Smarcad1	NM_007958	chr6:64992660-65066043	19400
66	chr6:67061148-67064202	E230016M11Rik	NR_040278	chr6:66986592-67030646	76083
67	chr6:83839914-83844315	Zfml	NM_008717	chr6:83864346-83936865	22232
68	chr6:91640161-91661247	Slc6a6	NM_009320	chr6:91634060-91709057	16644
69	chr6:122290093-122293017	Phc1	NM_001271579	chr6:122267748-122290245	1310
70	chr6:122612514-122614260	Dppa3	NM_139218	chr6:122576441-122580289	36946
71	chr6:122640118-122657871	Nanog	NM_001289831	chr6:122657506-122664651	8512
72	chr6:122714316-122720862	Slc2a3	NM_011401	chr6:122677826-122692763	24826
73	chr6:125383335-125398024	Cd9	NM_007657	chr6:125410283-125444773	54094
74	chr6:142458188-142461905	Ldhb	NM_008492	chr6:142438768-142456463	3583
75	chr6:143047309-143065758	C2cd5	NM_001109688	chr6:142959439-143048672	7861
76	chr6:145223385-145225674	Gm15706	NR_045598	chr6:145199071-145200376	25458
77	chr7:3193004-3218183	Mir290a	NR_029640	chr7:3218626-3218709	13033
78	chr7:4772296-4777612	Ube2s	NM_133777	chr7:4759615-4763942	11012
79	chr7:13599334-13600325	Zbtb45	NM_001024699	chr7:13591014-13595149	4680
80	chr7:30982397-30983339	Capns1	NM_009795	chr7:30971960-30980067	2801
81	chr7:31248315-31250619	Nphs1os	NR_004443	chr7:31247182-31250610	1143
82	chr7:38812914-38816123	Uri1	NM_011274	chr7:38745010-38804571	9947
83	chr7:52806853-52814768	Hsd17b14	NM_025330	chr7:52810297-52822691	513
84	chr7:56592909-56604632	Nav2	NM_175272	chr7:56501558-56865458	97212
85	chr7:71092246-71102481	Klf13	NM_021366	chr7:71031236-71083801	13562
86	chr7:86355826-86368339	Abhd2	NM_018811	chr7:86418151-86506487	56069
87	chr7:87159908-87169963	Zfp710	NM_001146000	chr7:87169699-87237637	4764
88	chr7:87274999-87276022	Idh2	NM_173011	chr7:87239733-87260236	15274
89	chr7:87333420-87345334	Sema4b	NM_013659	chr7:87331726-87371410	7651
90	chr7:91027196-91051830	Mesdc2	NM_023403	chr7:91040509-91050042	996
91	chr7:119831735-119835688	Tead1	NM_009346	chr7:119822833-120050319	10878
92	chr7:140304156-140307245	Ctbp2	NM_009980	chr7:140178693-140315166	9466
93	chr7:147131117-147136231	Utf1	NM_009482	chr7:147129754-147131011	3920
94	chr7:152036872-152050716	Fgf4	NM_010202	chr7:152047290-152051148	3496
95	chr8:12499468-12504771	Spaca7	NM_024279	chr8:12573048-12600738	70929
96	chr8:35023426-35027483	Rbpms	NM_001286168	chr8:34893115-35040335	14881
97	chr8:37602064-37613850	6430573F11Rik	NM_176952	chr8:37552244-37576067	55713
98	chr8:37642521-37671979	Dlc1	NM_015802	chr8:37630792-37676997	19747
99	chr8:44405736-44406755	Zfp42	NM_009556	chr8:44380420-44392363	13882
100	chr8:74834685-74840663	Klf2	NM_008452	chr8:74842960-74845553	5286
101	chr8:87174072-87174643	Ier2	NM_010499	chr8:87185229-87186751	12394
102	chr8:87996475-87997654	Gpt2	NM_173866	chr8:88016515-88051457	19451
103	chr8:91514813-91540176	Mir8110	NR_106190	chr8:91548633-91548730	21139
104	chr8:93351924-93355292	Chd9	NM_177224	chr8:93352733-93578407	875
105	chr9:56382386-56395769	Hmg20a	NM_025812	chr9:56266652-56344743	122425
106	chr9:58119837-58128504	Stoml1	NM_026942	chr9:58100970-58110331	23200
107	chr9:78207143-78223442	Dppa5a	NM_025274	chr9:78214860-78216006	714
108	chr9:110849422-110863371	Lrrc2	NM_028838	chr9:110854048-110886568	2348
109	chr9:114458126-114474355	Trim71	NM_001042503	chr9:114420390-114473487	7247
110	chr9:120585871-120600072	5830454E08Rik	NR_073359	chr9:120486447-120487190	106524
111	chr9:121244501-121254102	Trak1	NM_175114	chr9:121276075-121384036	26774
112	chrX:7578969-7597907	Glod5	NM_027227	chrX:7581326-7595618	7180
113	chrX:50098631-50114110	Kis2	NR_003188	chrX:50095739-50097770	8600
114	chr15:25654102-25704265	Fam134b	NM_001034851	chr15:25773052-25903451	93869
115	chr15:61918415-61924748	Pvt1	NR_003368	chr15:61869541-62082530	52040
116	chr15:77168852-77187251	Rbfox2	NM_175387	chr15:76909419-77137483	40568
117	chr15:88539016-88539831	Brd1	NM_001033274	chr15:88517464-88564649	25226
118	chr15:97198605-97227633	Pced1b	NM_172293	chr15:97077537-97216122	135582
119	chr15:97422878-97425328	Rpap3	NM_028003	chr15:97505535-97536253	112150
120	chr15:103349226-103353500	Pde1b	NM_001285890	chr15:103345407-103360487	5956
121	chr14:22293688-22308989	Kat6b	NM_001205241	chr14:22318991-22491700	17653
122	chr14:49273113-49283200	Otx2	NM_144841	chr14:49277351-49282547	4391
123	chr14:55704349-55705463	Zfhx2	NM_001039198	chr14:55680495-55710885	5979
124	chr14:64118817-64131901	Tdh	NM_021480	chr14:64111183-64127929	2570
125	chr14:65251303-65269514	Kif13b	NM_001081177	chr14:65271367-65425133	10959
126	chr14:71022659-71035930	Dmtn	NM_001252665	chr14:71001990-71028854	440
127	chr14:76894682-76915946	Tsc22d1	NM_009366	chr14:76904316-76907573	998
128	chr14:77015215-77030315	1700108F19Rik	NR_015485	chr14:77077374-77086915	54609
129	chr14:99738540-99755307	Klf5	NM_009769	chr14:99697909-99712628	49014
130	chr14:106250319-106260753	Spry2	NM_011897	chr14:106291163-106296036	40500
131	chr14:106296486-106304433	Spry2	NM_011897	chr14:106291163-106296036	4423
132	chr17:10549089-10570838	1700110C19Rik	NR_045461	chr17:10517466-10522177	42497
133	chr17:26631721-26648689	Dusp1	NM_013642	chr17:26642535-26645417	5212
134	chr17:29209618-29218426	Trp53cor1	NR_036469	chr17:29194418-29216071	2049
135	chr17:29587776-29588942	Pim1	NM_008842	chr17:29627989-29632404	39630
136	chr17:31939569-31956756	Sik1	NM_010831	chr17:31981194-31992737	44575
137	chr17:35639211-35642435	Pou5f1	NM_013633	chr17:35642976-35647722	2153
138	chr17:37110202-37134996	H2-M5	NM_001115075	chr17:37123799-37126449	3850
139	chr17:37209046-37217726	Olfr90	NM_146477	chr17:37222135-37223181	9795
140	chr17:45593477-45596503	Spats1	NM_027649	chr17:45585885-45611887	16897
141	chr17:47640414-47649043	Ccnd3	NM_001081636	chr17:47641999-47736637	2729
142	chr17:66818723-66836409	Mtcl1	NM_172963	chr17:66686321-66799090	28476
143	chr17:71096763-71100905	Tgif1	NM_001164077	chr17:71193544-71196117	97283
144	chr17:71177302-71179956	Tgif1	NM_001164077	chr17:71193544-71196117	17488
145	chr17:71213804-71222433	Tgif1	NM_001164074	chr17:71193544-71202872	15246
146	chr17:71241991-71250610	Tgif1	NM_001164074	chr17:71193544-71202872	43428
147	chr16:8758173-8779472	Usp7	NM_001003918	chr16:8688814-8738435	30387
148	chr16:23099373-23103471	Eif4a2	NR_110335	chr16:23107540-23114205	6118
149	chr16:29657509-29668114	Opa1	NM_133752	chr16:29579419-29654688	83392
150	chr16:84769173-84780686	Jam2	NM_023844	chr16:84774367-84826620	562
151	chr19:5835881-5847014	Neat1	NR_003513	chr19:5842301-5845478	4031
152	chr19:21858770-21866770	Tmem2	NM_001033759	chr19:21852829-21932850	9941
153	chr19:23139991-23170189	Klf9	NM_010638	chr19:23215715-23241401	60625
154	chr19:23207455-23208806	Klf9	NM_010638	chr19:23215715-23241401	7585
155	chr19:25553498-25564092	Dmrt1	NM_015826	chr19:25580195-25678818	21400
156	chr19:53523440-53535319	5830416P10Rik	NR_028427	chr19:53515701-53539286	9907
157	chr1:13049615-13094765	Prdm14	NM_001081209	chr1:13103508-13117244	45054
158	chr1:34130107-34134640	Mir6896	NR_105861	chr1:34174203-34174276	41830
159	chr1:36070190-36074608	Hs6st1	NM_015818	chr1:36125244-36163291	52845
160	chr1:36111164-36118698	Hs6st1	NM_015818	chr1:36125244-36163291	10313
161	chr1:37039139-37045411	Tmem131	NM_018872	chr1:36849033-36996372	45903
162	chr1:72260528-72261272	Mreg	NM_001005423	chr1:72205806-72258881	2019
163	chr1:72839563-72858199	Igfbp2	NM_008342	chr1:72871053-72899045	22172
164	chr1:84857219-84887132	Fbxo36	NM_025386	chr1:84836415-84897061	35760
165	chr1:91766947-91773527	Gbx2	NM_010262	chr1:91824536-91827751	57514
166	chr1:120538712-120545414	Tfcp2l1	NM_023755	chr1:120524521-120581745	17542
167	chr1:120971968-120973737	Gli2	NM_001081125	chr1:120730637-120950196	22656
168	chr1:121201424-121202481	Inhbb	NM_008381	chr1:121312041-121318825	116873
169	chr1:121295085-121296031	Inhbb	NM_008381	chr1:121312041-121318825	23267
170	chr1:137071028-137096284	Gpr37l1	NM_134438	chr1:137056826-137064258	19398
171	chr1:138586629-138593131	Gm16880	NR_037986	chr1:138592787-138622305	2907
172	chr1:138841643-138850970	Nr5a2	NM_001159769	chr1:138740160-138850207	3901
173	chr1:154939892-154943709	Lamc2	NM_008485	chr1:154969885-155033577	91777
174	chr1:168054897-168073079	Gpa33	NM_021610	chr1:168060590-168096641	3398
175	chr1:169201106-169220423	Uck2	NM_030724	chr1:169156216-169215258	4494
176	chr1:182818684-182819554	Lefty2	NM_177099	chr1:182823249-182829233	4130
177	chr1:182854521-182864307	Lefty1	NM_010094	chr1:182865169-182868532	5755
178	chr1:183948212-183961841	Enah	NM_008680	chr1:183826515-183950111	4915
179	chr18:35202713-35203454	Ctnna1	NM_009818	chr18:35278565-35414429	75482
180	chr18:36412873-36414154	Pura	NM_008989	chr18:36440815-36447898	27302
181	chr18:38538325-38551037	Ndfip1	NM_022996	chr18:38578628-38624060	33947
182	chr18:38760823-38761958	Spry4	NM_011898	chr18:38745918-38760922	468
183	chr18:38788269-38796942	Spry4	NM_011898	chr18:38745918-38760922	31683
184	chr18:40467587-40468140	Kctd16	NM_026135	chr18:40418014-40690838	49849
185	chr18:61787544-61788400	Gm20748	NR_045420	chr18:61799306-61807157	11334
186	chr18:75504155-75505202	Smad7	NM_001042660	chr18:75527018-75555588	22340
187	chr18:75520332-75527277	Smad7	NM_001042660	chr18:75527018-75555588	3214
188	chr18:75738693-75745073	Gm10532	NR_045879	chr18:75674298-75682460	67585
189	chr2:20574602-20591747	Etl4	NM_001177631	chr2:20441139-20732162	142035
190	chr2:30913257-30925299	Fnbp1	NM_001177650	chr2:30881725-30952020	32742
191	chr2:32008891-32030736	Prrc2b	NM_001159634	chr2:32006667-32090057	13146
192	chr2:33282029-33300860	Zbtb34	NM_001085507	chr2:33261627-33286844	4600
193	chr2:71488013-71494617	Gm1631	NR_037979	chr2:71557473-71569023	66158
194	chr2:71575856-71583914	Gm1631	NR_037979	chr2:71557473-71569023	22412
195	chr2:152002668-152003777	Tcf15	NM_009328	chr2:151969344-151974832	33878
196	chr2:152552277-152563676	Id1	NM_010495	chr2:152561986-152563146	4010
197	chr2:154242651-154254374	Cbfa2t2	NM_009823	chr2:154262219-154365092	13707
198	chr2:162856904-162860933	Ift52	NM_172150	chr2:162843207-162871871	15711
199	chr2:162877048-162893236	Mybl2	NM_008652	chr2:162880370-162910423	4772
200	chr2:165981373-165983444	Sulf2	NM_001252579	chr2:165899398-165981183	1225
201	chr2:168589688-168617170	Sall4	NM_201396	chr2:168573831-168592701	10728
202	chr3:9641461-9655131	Zfp704	NM_133218	chr3:9427009-9610085	38211
203	chr3:34544904-34553511	Sox2	NM_011443	chr3:34548926-34551382	281
204	chr3:34633687-34660705	Peril	NR_110488	chr3:34670996-34681268	23800
205	chr3:88375442-88380083	Ssr2	NM_025448	chr3:88383592-88392335	5830
206	chr3:95455034-95468269	Mcl1	NM_008562	chr3:95462642-95467101	991
207	chr3:96380383-96382115	Gm15441	NR_040409	chr3:96359690-96370724	10525
208	chr3:96479158-96484864	Ankrd35	NM_001081139	chr3:96474053-96494957	7958
209	chr3:103008304-103019058	Bcas2	NM_026602	chr3:102975633-102983077	38048
210	chr3:129247012-129261362	Elovl6	NM_130450	chr3:129235303-129341411	18884
211	chr3:133181431-133197648	Tet2	NM_001040400	chr3:133126640-133207354	17815
212	chr3:135208956-135210744	Manba	NM_027288	chr3:135148574-135234367	61276
213	chr4:55469259-55491081	Gm12505	NR_040674	chr4:55423314-55431714	48456
214	chr4:98507649-98514709	Kank4	NM_172872	chr4:98421582-98484228	26951
215	chr4:118743867-118745786	Slc2a1	NM_011400	chr4:118781349-118809934	36523
216	chr4:123300547-123303179	Mir6398	NR_105824	chr4:123293662-123293764	8201
217	chr4:125211671-125223450	Mir692-3	NR_035409	chr4:125181992-125182101	35568
218	chr4:126875757-126879027	Dlgap3	NM_001302081	chr4:126850123-126914266	27269
219	chr4:130178808-130180168	Pum1	NM_001159605	chr4:130219273-130337479	39785
220	chr4:130195646-130196547	Pum1	NM_001159605	chr4:130219273-130337479	23177
221	chr4:137148873-137153839	Usp48	NM_130879	chr4:137150103-137214452	1253
222	chr4:137329436-137357766	Alpl	NM_007431	chr4:137297645-137352299	8698
223	chr4:138000554-138006368	Camk2n1	NM_025451	chr4:138011062-138016041	7601
224	chr4:140826072-140840922	Epha2	NM_010139	chr4:140857135-140885299	23638
225	chr4:141120768-141126477	B330016D10Rik	NR_030695	chr4:141102076-141104228	21546
226	chr4:141616653-141627603	Tmem51os1	NR_027137	chr4:141640212-141644016	18084
227	chr4:141721916-141726166	Kazn	NM_001109684	chr4:141695154-141766123	42082
228	chr4:147459254-147463850	Agtrap	NM_009642	chr4:147451169-147462173	621
229	chr4:154537213-154538078	Ski	NM_011385	chr4:154528183-154596644	58999
230	chr4:154563584-154564383	Ski	NM_011385	chr4:154528183-154596644	32661
