# Supplementary material for: PAPST, a User Friendly and Powerful Java Platform for ChIP-Seq Peak Co-Localization Analysis and Beyond
Source: PLoS One. 2015 May 13;10(5):e0127285. doi: 10.1371/journal.pone.0127285 (PMC4430287; doi:10.1371/journal.pone.0127285)
Supplement: S6 Table — PAPST was used to generate the all-pairs overlap data. Data generated from overlap comparisons in PAPST is symmetric making it suitable for clustering as well as other multi-dimensional analyses. (CSV) [file pone.0127285.s007.csv]

Feature	CTCF	E2f1	Esrrb	Klf4	Nanog	Oct4	STAT3	Smad1	Sox2	Tcfcp2I1	Zfx	c-Myc	n-Myc
CTCF	49107	3339	3856	2400	889	964	507	215	744	4171	2137	929	2021
E2f1	3339	20662	8821	8014	3524	2952	2058	696	2173	9254	9245	5043	7900
Esrrb	3856	8821	49123	7028	5487	2814	2079	881	2888	11308	6039	2430	4362
Klf4	2400	8014	7028	18138	3365	2291	1709	752	1977	6700	5050	2545	4363
Nanog	889	3524	5487	3365	17831	3079	1514	1254	4747	5254	1611	838	1283
Oct4	964	2952	2814	2291	3079	6912	1065	837	2610	2832	1693	1102	1716
STAT3	507	2058	2079	1709	1514	1065	5344	587	1067	2036	1020	608	947
Smad1	215	696	881	752	1254	837	587	2175	999	873	278	249	298
Sox2	744	2173	2888	1977	4747	2610	1067	999	7756	3119	924	503	836
Tcfcp2I1	4171	9254	11308	6700	5254	2832	2036	873	3119	45878	5725	2506	4336
Zfx	2137	9245	6039	5050	1611	1693	1020	278	924	5725	17196	3382	5394
c-Myc	929	5043	2430	2545	838	1102	608	249	503	2506	3382	6457	4767
n-Myc	2021	7900	4362	4363	1283	1716	947	298	836	4336	5394	4767	10981
